# Supplementary material for: Non-Targeted Metabolome Analysis with Low-Dose Selenate-Treated Arabidopsis
Source: Plants (Basel). 2025 Jan 22;14(3):322. doi: 10.3390/plants14030322 (PMC11820405; doi:10.3390/plants14030322)
Supplement: Supplementary file 1 [file plants-14-00322-s001.zip]

Archive with 3 entries (3 files):
- plants-3407532-Supplemental Files_Li-highlight.pdf
- plants-3407532-Table S1-highlight.xlsx
- plants-3407532-Table S2-highlight.xlsx
