# Supplementary material for: Non-Targeted Metabolome Analysis with Low-Dose Selenate-Treated Arabidopsis
Source: Plants (Basel). 2025 Jan 22;14(3):322. doi: 10.3390/plants14030322 (PMC11820405; doi:10.3390/plants14030322)
Supplement: Supplementary file 1 [file plants-14-00322-s001.zip › plants-3407532-Table S1-highlight.xlsx]

## Sheet: Sheet1
Supplemental Table 1. Non-target metabolome analysis with positive ion mode of LCMS
ID	RT (min)	m/z	PC1	Characterization	Evidence level	Ref	Annotation with MS1 (KNApSAcK)	-Se				+Se				P value	+Se/-Se	MS/MS
								Rep1	Rep2	Rep3	Average	Rep1	Rep2	Rep3	Average			Filename	RT (min)	m/z	Intensity	MS/MS spectra (m/z: intensity)
P_0555_789	4.961	202.127	0.184155					3.11478	3.29837	3.37705	3.2634	1.09596	1.21706	1.20288	1.17197	8.71759e-06	0.359125	03_FDDAp.TXT_2	4.965	202.126	133121	55.0556:17;58.0684:26;65.0036:28;65.0074:26;66.0049:19;67.0568:25;70.0659:16;72.0822:102;77.0401:25;79.0479:46;79.0548:144;80.0474:18;81.0568:22;81.0671:83;81.0742:20;82.0670:166;83.0722:35;83.0823:32;84.0822:123;87.0229:17;91.0439:57;91.0540:112;93.0697:921;93.1026:20;94.0614:24;94.0704:97;95.0767:30;95.0865:264;96.0792:196;96.9663:36;97.0819:39;97.0991:91;107.0846:23;108.0776:22;109.0848:20;109…
P_0555_174	0.879	130.05	0.178943		4 (Not match)		C00007403:Pyroglutamic acid	2.52446	2.47457	2.42157	2.47354	0.506773	0.46649	0.509743	0.494335	2.26384e-07	0.19985	02_FDDAp.TXT_2	0.884	130.05	78321	56.0520:49;74.0212:17;84.0449:1909;84.0753:29;84.9049:16;85.0246:33;85.0312:37;85.0499:111;85.7088:26;86.0572:67;87.0560:16;88.0399:25;98.2977:93;102.0421:41;102.0532:64;102.0606:20;112.0419:46;130.0501:2162;130.0880:23;130.0951:16;131.0550:113;133.0601:40;147.0772:82;158.0956:46;162.0763:17;174.8990:30;175.1219:73;176.1218:36;234.1030:22;582.3263:18;648.8226:26;886.8871:19;917.4327:28;953.2094:3…
P_0555_142	0.86	175.12	0.171232	L-Arginine	1		C00001340:L-Arginine	1.8121	1.81669	1.86856	1.83245	0.0228552	0.0222665	0.030813	0.0253115	3.16065e-08	0.0138129	01_FDDAp.TXT_2	0.865	175.119	18872	60.0550:108;60.9110:17;70.0661:416;71.0701:17;72.0807:20;84.0779:38;84.0863:24;97.0741:21;113.0868:18;114.0761:54;115.0915:39;116.0623:140;116.0704:472;117.0780:17;130.0878:69;130.0970:231;130.1714:24;157.1075:90;158.0913:164;159.0939:51;175.1187:2262;175.1606:39;176.1165:57;176.1239:130;176.3823:24;177.1166:18;
P_0555_343	1.748	130.05	0.148259	Pyroglutamic acid	2	14	C00007403:Pyroglutamic acid	1.77364	1.75509	1.91251	1.81375	0.450318	0.478508	0.448603	0.459143	5.79104e-06	0.253146	01_FDDAp.TXT_2	1.758	130.05	57227	56.0470:35;61.0100:70;73.9649:65;83.7818:16;83.8081:16;84.0330:16;84.0447:2270;85.0475:44;85.1681:18;86.2090:17;130.0493:1661;131.0547:46;132.0502:20;237.7774:17;
P_0555_170	0.876	147.077	0.138587	L-Glutamine	1		C00001359:L-Glutamine	1.41159	1.334	1.50271	1.4161	0.228227	0.224729	0.241881	0.231612	8.71187e-06	0.163557	02_FDDAp.TXT_7	0.88	147.076	6639	84.0435:781;84.0532:23;85.0294:16;85.0508:75;101.0651:26;101.0713:112;102.0545:16;130.0493:1882;130.0856:16;131.0535:107;131.0583:42;131.1003:17;131.3556:19;131.3628:16;131.6395:16;147.0776:236;267.8971:25;308.9305:26;
P_0555_242	0.962	116.071	0.131554	L-Proline	1		C00001388:L-Proline	1.22768	1.28045	1.42227	1.31014	0.250272	0.231733	0.243453	0.241819	2.61816e-05	0.184576	03_FDDAp.TXT_2	0.961	116.071	41219	70.0645:873;70.8559:48;71.0677:29;71.0737:20;73.0226:17;116.0703:1613;117.0746:47;117.0811:38;117.8056:18;117.8201:18;286.0182:42;1382.2786:33;
P_0555_240	0.955	196.064	0.125048					0.998747	0.931992	0.998548	0.976429	0.0115781	0.0122883	0.0115578	0.0118081	8.41652e-07	0.0120931	02_FDDAp.TXT_2	0.954	196.064	19415	57.0552:20;70.0639:26;70.0681:20;79.0551:29;85.0841:21;92.4371:19;100.0726:84;100.0787:77;108.0120:88;114.0927:90;133.0516:17;152.4234:28;154.0347:21;195.8214:20;196.0647:2137;197.0593:86;197.0696:161;198.0582:93;198.0753:41;198.7639:22;204.6620:17;313.2153:16;
P_0555_436	2.235	146.064	0.124395	5-methanesulfinylpentanenitrile	2	14	C00007667:5-Methylsufinylpentyl nitrile;C00000112:Indole-3-carboxaldehyde	1.40386	1.35861	1.5569	1.43979	0.449253	0.482391	0.519105	0.483583	5.59545e-05	0.33587	01_FDDAp.TXT_2	2.248	146.064	47731	55.0564:59;56.0042:16;61.0124:125;75.0257:40;76.0309:18;81.0339:147;82.0607:73;82.0660:180;83.0728:20;84.0414:24;84.6248:19;85.0395:23;86.9867:24;87.0199:19;87.0267:119;89.0177:38;98.0581:108;98.0701:20;99.0633:24;101.0430:247;103.0348:22;117.0361:17;119.0504:112;119.4785:20;122.1115:21;129.0267:24;129.0381:188;131.0347:23;146.0656:854;147.0456:29;147.0676:33;148.0593:16;
P_0555_470	2.528	192.142	0.123137					1.25802	1.24832	1.36461	1.29031	0.342086	0.361891	0.363861	0.355946	8.02766e-06	0.27586	03_FDDAp.TXT_2	2.514	192.142	28945	55.0540:19;67.0545:26;69.0697:183;80.0494:25;86.0961:16;109.1034:36;110.8606:18;111.1185:40;127.1295:17;128.1443:557;129.1433:113;129.1511:20;130.1548:16;174.1375:28;175.1161:146;176.1124:16;190.0750:26;192.1426:2008;193.1019:33;193.1366:26;193.1459:35;194.1382:88;194.1501:53;195.1618:29;212.5423:18;
P_0555_332	1.493	130.05	0.0972375		4 (Not match)		C00007403:Pyroglutamic acid	0.633397	0.590324	0.763075	0.662266	0.0777353	0.0678808	0.0791244	0.0749135	0.000175535	0.113117	03_FDDAp.TXT_2	1.468	130.05	23441	84.0452:944;85.0473:77;85.3408:33;130.0381:27;130.0495:568;131.0550:23;132.0475:16;243.0885:18;
P_0555_537	3.085	252.109	0.0940344					0.764635	0.700483	0.818851	0.761323	0.211416	0.226548	0.204827	0.214263	4.78767e-05	0.281436	03_FDDAp.TXT_2	3.094	252.109	20437	61.0103:42;69.0708:66;79.0596:24;80.0494:25;82.0617:21;83.0724:21;84.0800:41;89.7651:18;93.0683:95;96.0807:653;96.9792:19;97.0818:20;100.2947:19;103.0422:39;110.0903:19;110.0975:83;116.0593:21;119.0352:17;124.1160:33;129.0581:19;133.0969:24;134.0968:260;135.4662:19;136.1064:77;136.1151:227;138.1275:554;139.1298:63;153.0682:17;170.0893:23;170.1021:130;171.0241:49;171.1018:19;184.1150:501;185.1228:…
P_0555_110	0.846	208.973	0.0846217					0.461005	0.452074	0.506081	0.473053	0.0329976	0.0295657	0.0325004	0.0316879	6.16082e-06	0.0669859	01_FDDAp.TXT_3	0.855	208.972	15656	104.1069:33;191.9492:18;196.0453:20;208.9753:313;210.9628:26;212.8485:21;213.0875:21;1135.7025:16;
P_0555_815	5.193	315.174	0.0821168					0.466483	0.500903	0.454868	0.474084	0.056038	0.0558628	0.0570491	0.0563166	3.57354e-06	0.11879	01_FDDAp.TXT_2	5.195	315.175	17330	57.0656:48;69.0703:27;70.0667:24;83.0514:21;97.2263:17;111.1166:30;113.0715:33;123.0538:16;125.0407:17;125.0718:132;126.0722:25;127.0780:17;137.0714:20;141.0663:430;142.0749:45;149.0223:16;175.1087:19;197.8713:50;251.1720:16;315.1722:1159;316.1761:128;317.1689:45;317.6274:16;403.8597:24;
P_0555_243	0.963	311.128	0.0782958					0.382689	0.376709	0.412161	0.39052	0.0144726	0.0122883	0.0115578	0.0127729	2.13922e-06	0.0327074	01_FDDAp.TXT_4	0.965	311.127	13229	70.0677:50;86.0989:17;116.0703:923;116.3199:17;117.0757:22;117.8854:22;118.0756:35;133.0552:25;196.0453:20;196.0646:373;198.0644:35;199.2351:16;200.4004:19;268.1239:20;292.0968:20;311.1308:20;312.1176:29;313.1544:17;314.1288:16;
P_0555_566	3.238	259.112	0.0773978					0.456385	0.486574	0.519564	0.487508	0.116013	0.12163	0.115971	0.117871	1.78891e-05	0.241783	01_FDDAp.TXT_2	3.231	259.112	15681	64.5387:25;68.0472:24;70.0654:21;113.0702:20;124.1169:20;125.0714:777;126.0637:57;126.0856:16;141.0642:115;153.0665:102;154.0710:17;167.1053:16;167.1189:20;168.1217:27;183.0165:16;195.1159:435;196.1059:16;196.1157:25;196.1286:25;201.1134:39;225.5850:16;258.1021:19;259.1114:384;260.1172:45;260.1837:23;262.1039:44;262.1556:24;292.9337:42;793.9073:46;
P_0555_826	5.66	218.122	0.0767444					0.513625	0.533801	0.534345	0.527257	0.156026	0.17447	0.161693	0.164063	9.98089e-07	0.311163	03_FDDAp.TXT_2	5.649	218.121	16125	80.9988:283;81.0049:99;81.0696:29;81.0752:20;82.0668:79;82.9973:20;91.0532:19;93.0743:82;94.0702:16;95.0824:64;96.0767:16;96.0868:30;121.0980:21;138.1282:162;139.1239:65;140.1371:31;152.1428:47;178.0536:31;216.1373:19;218.1191:951;219.1168:44;219.1278:72;220.1186:21;220.1266:25;332.3709:19;
P_0555_381	1.87	268.105	0.0751016		4 (Not match)		C00007444:Adenosine	0.484448	0.508777	0.517853	0.503693	0.150353	0.160092	0.157625	0.156023	2.38071e-06	0.309759	03_FDDAp.TXT_2	1.869	268.105	20849	69.0677:22;86.0981:17;106.0477:28;119.0356:85;129.0276:20;134.4466:16;136.0623:2238;136.3365:16;137.0062:16;137.0589:20;137.0676:57;177.0980:20;185.3105:19;268.1049:454;269.0955:20;269.1167:98;274.5797:16;
P_0555_123	0.854	222.989	0.0722392					0.342115	0.31617	0.345728	0.334671	0.0127822	0.0122883	0.0131296	0.0127334	2.08871e-06	0.0380475	01_FDDAp.TXT_4	0.856	222.988	11185	222.9853:178;223.9850:20;224.9798:30;
P_0555_386	1.881	132.102	0.0688659	L-isoleucine	1		C00001374:L-isoleucine;C00001377:L-Leucine	0.524976	0.53502	0.580734	0.54691	0.250689	0.257318	0.254386	0.254131	3.54562e-05	0.464667	02_FDDAp.TXT_2	1.884	132.102	19827	81.0018:22;86.0971:1191;87.1008:145;132.1034:327;133.0353:21;133.1037:21;
P_0555_79	0.82	290.848	0.0684445					0.521865	0.508462	0.557319	0.529215	0.246752	0.222763	0.249255	0.23959	3.35634e-05	0.452727	02_FDDAp.TXT_3	0.83	290.848	17177	96.0788:18;114.1016:23;122.9255:1261;123.9245:27;124.9236:248;173.1347:19;191.9476:22;206.8799:133;206.8902:340;207.8887:24;208.8820:92;208.9658:17;208.9777:47;210.2787:18;216.1203:19;261.8012:20;
P_0555_451	2.34	166.087	0.0667107	L-Phenylalanine	1		C00001386:L-Phenylalanine	0.510306	0.521594	0.575574	0.535825	0.247794	0.262061	0.27126	0.260372	0.000102464	0.485928	03_FDDAp.TXT_2	2.348	166.087	11912	83.0466:23;91.0550:31;93.0727:30;103.0515:68;103.0588:19;107.0495:127;120.0812:1827;120.0992:21;121.0828:144;121.6404:16;122.0876:23;127.3105:20;140.1076:16;149.0642:101;153.9805:16;154.4783:17;165.1051:39;166.0870:164;304.2804:23;
P_0555_77	0.819	206.887	0.0658387					0.509424	0.513426	0.554959	0.525936	0.265486	0.249748	0.259217	0.25815	3.09561e-05	0.49084	02_FDDAp.TXT_3	0.814	206.886	6445	99.2146:16;122.9249:676;124.9218:118;125.8488:20;209.0102:19;
P_0555_536	3.084	414.161	0.0638736					0.329558	0.335597	0.368832	0.344662	0.0915133	0.091671	0.0960218	0.0930687	1.68621e-05	0.270029	03_FDDAp.TXT_3	3.095	414.162	9879	96.0849:105;96.9833:30;97.0135:27;97.0858:34;110.0967:30;127.0424:27;134.0972:180;135.0996:21;136.1128:59;137.1186:20;138.1208:60;138.1268:219;139.1335:71;151.9936:18;153.0733:25;153.1073:24;170.0966:18;181.6262:18;184.1129:163;185.1265:99;186.4009:35;187.1392:47;203.1184:25;203.1297:20;218.1118:16;252.1106:897;252.1474:45;253.1124:22;253.1247:29;254.1066:66;381.1363:65;382.1184:23;414.1562:43;41…
P_0555_154	0.868	185.032	0.0635913					0.246414	0.24349	0.296227	0.262044	0.0115781	0.012829	0.0115809	0.011996	6.38783e-05	0.0457786	02_FDDAp.TXT_10	0.893	185.032	6232	167.0254:32;185.0315:77;187.0262:18;187.1036:20;
P_0555_99	0.842	251.032	0.0626069					0.25282	0.247913	0.259432	0.253388	0.0115781	0.0122883	0.0115578	0.0118081	1.10273e-07	0.0466006	01_FDDAp.TXT_6	0.841	251.031	7978	196.3352:29;251.0298:233;253.0230:16;
P_0555_507	2.805	160.08	0.0614811					0.319391	0.323932	0.370258	0.33786	0.0971402	0.104451	0.110793	0.104128	7.60142e-05	0.308198	02_FDDAp.TXT_2	2.817	160.079	10223	67.0544:48;81.0572:31;95.0534:17;96.0754:21;96.0811:80;112.0798:26;115.0590:33;117.9323:25;160.0787:476;209.4399:30;
P_0555_398	1.948	132.102	0.058056	L-Leucine	1		C00001374:L-isoleucine;C00001377:L-Leucine	0.382805	0.38754	0.422663	0.397669	0.186917	0.192902	0.188784	0.189534	4.05129e-05	0.476613	03_FDDAp.TXT_2	1.944	132.102	9490	84.6822:16;85.0892:18;86.0973:1499;86.1377:16;87.1006:28;105.0046:35;132.0975:65;132.1034:220;
P_0555_452	2.341	120.081	0.057997					0.387331	0.394332	0.434228	0.405297	0.182864	0.190641	0.216431	0.196645	0.000150909	0.485188	01_FDDAp.TXT_3	2.341	120.081	14085	93.0683:18;103.0538:57;120.0807:743;120.8398:16;121.0788:36;121.0914:31;
P_0555_703	4.22	188.111	0.0572196					0.561928	0.559321	0.604512	0.575254	0.343267	0.399641	0.369201	0.370703	0.000366308	0.644417	01_FDDAp.TXT_2	4.216	188.111	20687	65.0012:27;67.0519:17;79.0563:236;81.0563:21;81.0705:28;95.0702:29;95.0832:21;97.1071:17;105.0773:33;107.0836:73;107.0886:68;124.1128:198;124.1184:61;125.1137:16;145.9249:18;188.1124:1033;189.1102:33;189.1250:38;190.1040:36;465.3188:16;
P_0555_270	0.98	175.109	0.0571168					0.209972	0.208674	0.219811	0.212819	0.0115781	0.0122883	0.0115578	0.0118081	2.82886e-07	0.0554841	03_FDDAp.TXT_10	0.971	175.109	3315	70.0660:50;102.0912:20;112.0762:329;114.0841:47;115.0853:29;116.0673:19;116.0752:24;130.1035:17;137.2793:16;156.1039:37;157.1031:16;175.0708:21;175.1066:87;175.1202:59;176.0779:18;176.5451:18;176.8899:16;259.1979:30;
P_0555_315	1.05	330.059	0.0556841					0.204471	0.219685	0.232594	0.218917	0.0265138	0.0264936	0.0300733	0.0276936	1.00909e-05	0.126503	02_FDDAp.TXT_3	1.087	330.059	5773	234.5875:57;312.0372:25;330.0583:249;331.0540:39;331.0677:45;331.1362:22;339.4177:16;
P_0555_432	2.233	129.037	0.0552495					0.272875	0.262128	0.305614	0.280206	0.0803983	0.0936125	0.0998359	0.0912822	9.42512e-05	0.325769	02_FDDAp.TXT_3	2.184	129.037	2686	61.0115:33;73.0144:17;101.0430:18;129.0344:85;
P_0555_179	0.881	84.0452	0.0549194					0.257741	0.260571	0.246908	0.255073	0.068797	0.0664799	0.0699706	0.0684159	8.32731e-07	0.26822
P_0555_136	0.858	392.999	0.0532442					0.184462	0.181236	0.193751	0.186483	0.0115781	0.0122883	0.0115578	0.0118081	6.41514e-07	0.0633198	01_FDDAp.TXT_9	0.862	392.996	4195	163.8579:24;208.9661:45;208.9780:79;209.9732:16;222.9834:177;251.0328:24;392.9924:177;394.0113:20;394.9806:16;
P_0555_81	0.82	542.73	0.0528498					0.213871	0.20398	0.225438	0.21443	0.0422137	0.0381184	0.0462079	0.04218	6.50328e-06	0.196708	03_FDDAp.TXT_5	0.82	542.732	7253	122.9235:388;124.9239:44;143.6777:17;206.8860:581;208.8787:32;208.9727:30;211.0092:23;221.9347:16;290.8458:380;291.8533:23;292.8359:42;292.8520:36;292.8852:37;294.7402:16;294.8492:20;296.7314:16;374.8088:119;458.7684:225;459.7787:16;460.7684:59;462.7542:18;542.7103:33;544.7088:16;544.7279:27;544.7664:33;545.7257:20;547.0455:20;
P_0555_337	1.739	196.047	0.0524781					0.290725	0.30333	0.308985	0.301013	0.12729	0.139841	0.12598	0.131037	8.41183e-06	0.435319	01_FDDAp.TXT_4	1.741	196.047	9916	69.0583:28;70.0657:32;70.9994:20;87.0276:74;89.0423:44;102.0352:63;114.0392:29;115.8529:22;128.0531:23;129.0580:29;130.0349:69;132.0488:258;146.0596:30;163.0399:26;196.0517:24;
P_0555_233	0.948	234.02	0.0522945					0.194745	0.167201	0.181849	0.181265	0.0115781	0.0122883	0.0115578	0.0118081	1.43961e-05	0.0651426	03_FDDAp.TXT_4	0.946	234.02	6013	70.0658:87;85.0136:28;124.0777:19;126.0542:45;130.0469:44;190.7184:17;234.0225:77;234.0996:76;235.0225:33;236.1481:32;237.1015:36;1088.7960:16;
P_0555_463	2.458	162.058	0.0518076		4 (Not match)		C00000113:Indole-3-carboxylic acid	0.238429	0.231667	0.275768	0.248621	0.0694917	0.0868294	0.0896651	0.0819954	0.000191376	0.3298	03_FDDAp.TXT_2	2.461	162.058	10025	55.0555:16;64.9868:17;80.9959:34;81.0011:81;82.0666:122;82.9979:23;100.0770:94;162.0582:367;163.0600:24;165.0551:28;183.9679:16;
P_0555_138	0.859	213.075	0.0504477					0.172903	0.162936	0.170673	0.168837	0.0115781	0.0122883	0.0115578	0.0118081	4.14603e-07	0.0699375	01_FDDAp.TXT_10	0.879	213.075	3242	84.0489:32;152.0384:45;194.0386:20;213.0761:17;214.0569:124;
P_0555_168	0.875	333.071	0.0503621					0.17924	0.192992	0.172825	0.181685	0.0270696	0.0215046	0.0242482	0.0242741	6.97214e-06	0.133605	02_FDDAp.TXT_11	0.895	333.07	5700	83.0366:18;108.3527:41;108.6192:17;173.1184:32;185.0332:17;333.0695:333;334.0494:31;337.1753:50;
P_0555_131	0.856	378.983	0.0493628					0.156028	0.159958	0.169817	0.161934	0.0115781	0.0122883	0.0115578	0.0118081	1.67438e-06	0.0729188	02_FDDAp.TXT_10	0.857	378.982	3101	208.9750:424;212.8527:82;222.9861:25;378.9780:91;380.9803:42;382.0655:18;
P_0555_490	2.675	208.137	0.0490635					0.208463	0.212487	0.254842	0.225264	0.0768554	0.0776623	0.0713807	0.0752994	0.000278752	0.334272	02_FDDAp.TXT_2	2.677	208.136	7470	55.0529:27;69.0682:22;81.0024:21;82.0011:21;111.1129:17;112.1219:53;208.1265:90;208.1377:485;209.1414:86;328.1460:24;614.3022:36;872.1781:20;1205.7844:28;
P_0555_504	2.785	239.15	0.0486636					0.156098	0.15127	0.16585	0.157739	0.0115781	0.0122883	0.0115578	0.0118081	2.23758e-06	0.0748581	03_FDDAp.TXT_3	2.812	239.15	4036	114.1058:19;134.0982:309;151.0833:18;156.8668:21;161.1107:21;162.1119:16;198.8610:23;221.1371:50;239.1466:93;240.0867:20;242.0947:18;
P_0555_542	3.093	202.127	0.0486097					0.205237	0.187621	0.210139	0.200999	0.0526109	0.0557153	0.0568642	0.0550634	1.52348e-05	0.273949	01_FDDAp.TXT_4	3.093	202.127	6029	79.0523:27;79.0587:20;94.0771:48;95.0902:21;112.1109:24;138.1252:44;141.9311:16;202.1283:483;203.1329:18;204.1197:30;
P_0555_80	0.82	458.77	0.0486057					0.185808	0.18383	0.197251	0.188963	0.0436263	0.0386591	0.0476873	0.0433242	3.91199e-06	0.229273	02_FDDAp.TXT_9	0.825	458.77	1760	122.9247:247;124.9232:24;206.8873:541;208.8847:93;210.9758:16;211.2047:17;265.2962:18;290.8466:241;292.8476:128;347.2391:34;374.8177:18;458.7666:20;459.7941:20;
P_0555_385	1.881	86.097	0.0477253					0.24769	0.248861	0.274887	0.257146	0.111312	0.1248	0.112642	0.116251	6.96584e-05	0.452083	03_FDDAp.TXT_4	1.854	86.097	4380	86.0952:63;86.1000:27;
P_0555_342	1.747	84.045	0.0474489					0.179379	0.181439	0.189343	0.183387	0.0393424	0.0507508	0.0437577	0.0446169	3.29504e-06	0.243294	04_FDDAp.TXT_10	1.759	84.0447	1231	84.0407:39;
P_0555_75	0.819	122.925	0.047316					0.38573	0.381764	0.40975	0.392414	0.268126	0.229521	0.258293	0.25198	0.000319015	0.642127	06_FDDAp.TXT_2	0.798	122.924	4802	122.9214:16;1409.0311:41;1437.7095:31;1476.3838:24;
P_0555_108	0.845	292.935	0.0456389					0.143308	0.129541	0.148373	0.140407	0.0115781	0.0122883	0.0115578	0.0118081	1.08931e-05	0.0840986	03_FDDAp.TXT_6	0.856	292.935	5253	104.1054:52;114.1035:20;151.9463:40;151.9611:23;203.1492:34;208.9696:73;208.9785:102;210.9773:19;257.1614:35;293.1868:102;296.0696:22;
P_0555_241	0.958	391.119	0.0453638					0.147602	0.125389	0.14482	0.139271	0.0115781	0.0122883	0.0115578	0.0118081	2.66146e-05	0.084785	01_FDDAp.TXT_5	0.966	391.12	4840	100.0785:40;116.0707:30;161.0627:16;161.0699:26;163.0864:27;195.7190:17;196.0649:619;197.0645:38;197.1041:16;199.0645:23;230.1641:29;250.1254:34;306.9976:23;374.1616:33;390.1895:20;391.1229:36;392.1526:51;393.1100:25;
P_0555_44	0.76	131.13	0.0451707					0.14173	0.132271	0.139219	0.13774	0.0115781	0.0122883	0.0115578	0.0118081	7.72267e-07	0.0857271	03_FDDAp.TXT_4	0.744	131.13	5029	60.0546:132;68.0109:17;68.9845:49;72.0793:88;86.9918:61;89.0346:26;114.0968:27;114.1060:23;114.9862:118;115.1085:22;131.1286:102;132.1339:18;
P_0555_338	1.739	358.1	0.0443681					0.182443	0.187779	0.202152	0.190791	0.0693065	0.0749343	0.063244	0.0691616	2.8455e-05	0.362498	01_FDDAp.TXT_6	1.742	358.099	8262	85.0114:27;87.0281:36;98.0584:18;103.0537:23;114.0398:20;132.0535:84;134.0434:18;145.0456:41;146.0595:23;148.0262:25;150.0100:27;196.0438:599;196.0592:26;197.0391:18;199.0401:29;239.0723:26;342.1380:17;357.0736:30;360.1031:22;360.1707:20;
P_0555_441	2.25	199.108	0.0430304					0.119493	0.125051	0.13323	0.125924	0.0115781	0.0122883	0.0115578	0.0118081	4.47668e-06	0.093771	02_FDDAp.TXT_6	2.242	199.108	3778	103.0585:24;118.0683:66;122.0885:18;135.0839:25;135.9889:16;163.0807:70;181.1002:38;199.1096:182;210.8383:21;
P_0555_284	0.985	358.099	0.0426074					0.176454	0.181348	0.18942	0.182408	0.0706264	0.0726486	0.0681907	0.0704886	4.82432e-06	0.386434	01_FDDAp.TXT_5	0.986	358.099	7403	62.0062:40;87.0274:20;89.0409:30;98.0588:26;100.0461:45;128.0480:20;128.0686:40;130.0494:56;132.0460:87;133.0120:19;133.0471:30;145.0470:20;146.0251:17;146.0574:19;146.0641:23;147.0943:27;149.0115:16;196.0462:343;197.0522:36;212.0594:16;257.0382:23;259.1050:16;314.7875:24;342.1412:17;357.1779:25;358.0944:49;360.1878:19;
P_0555_793	4.963	204.123	0.0425611					0.165638	0.183221	0.184935	0.177931	0.0643279	0.0635553	0.0697626	0.0658819	3.25928e-05	0.370266	03_FDDAp.TXT_3	4.98	204.123	5514	63.0020:23;66.0136:23;67.0529:22;70.0626:17;72.0766:16;80.5054:23;81.0732:45;82.0668:64;91.0532:25;94.0731:60;95.0873:24;96.0839:61;97.0845:17;97.0898:28;110.0976:34;114.1190:20;121.0980:18;122.0939:21;132.6076:45;133.3579:21;138.1257:88;138.2328:25;139.1239:23;139.1337:22;140.1297:22;162.8606:74;175.0392:16;202.0788:17;202.1273:650;203.1223:128;203.1304:263;204.1251:81;204.1332:31;205.0533:19;20…
P_0555_430	2.232	101.042	0.0415277					0.162133	0.154903	0.173681	0.163572	0.047586	0.0619086	0.0612792	0.0569246	6.02364e-05	0.348009	03_FDDAp.TXT_4	2.229	101.042	5773	58.9971:16;101.0404:131;101.0481:24;102.0483:31;
P_0555_235	0.95	191.102	0.0414904		4		C00007596:LL-2,6-Diaminoheptanedioate;C00007595:meso-2,6-Diaminoheptanedioate	0.121953	0.113047	0.119253	0.118084	0.0115781	0.0122883	0.0115578	0.0118081	1.15092e-06	0.0999968	03_FDDAp.TXT_9	0.969	191.103	3672	62.0604:21;84.0450:25;100.0724:24;128.0671:37;128.0721:37;130.0499:40;146.0847:120;148.0762:34;155.0789:47;156.0639:29;190.0740:24;191.1044:24;196.0525:17;
P_0555_325	1.38	305.135	0.0409887					0.115501	0.101155	0.131829	0.116162	0.0115781	0.0122883	0.0115578	0.0118081	0.000148955	0.101652	02_FDDAp.TXT_2	1.376	305.136	4432	108.0741:24;132.0802:38;133.0728:17;136.0636:27;145.0746:19;165.0642:24;166.0697:21;179.0821:23;187.4615:21;191.0791:45;209.0888:24;221.0838:24;227.0962:49;228.1026:20;233.0932:41;249.0648:20;270.1120:17;287.1311:21;287.7900:18;305.1367:260;
P_0555_368	1.829	289.14	0.0409009					0.108491	0.117717	0.118786	0.114998	0.0115781	0.0122883	0.0115578	0.0118081	3.03131e-06	0.10268	03_FDDAp.TXT_10	1.829	289.139	1485	83.0509:18;84.0424:30;105.0580:20;118.0645:18;143.9487:37;145.9816:20;147.0900:20;157.0724:37;161.0741:19;161.0951:17;168.0891:46;172.9504:16;172.9587:21;189.9570:29;190.9580:23;191.0859:19;217.0952:27;243.1324:23;274.0928:71;289.1391:367;290.1380:26;290.1501:29;291.1503:18;
P_0555_180	0.881	120.066	0.0404571	L-Threonine	1		C00001394:L-Threonine;C00001366:L-Homoserine	0.151595	0.158649	0.159808	0.156684	0.0554359	0.0536263	0.0581586	0.0557403	1.99025e-06	0.35575	01_FDDAp.TXT_11	0.9	120.066	4604	74.0514:22;74.0599:108;102.0549:49;103.0555:22;120.0605:35;
P_0555_273	0.98	305.136	0.0403343					0.107237	0.113001	0.121794	0.114011	0.0123191	0.0129028	0.0159266	0.0137161	1.07514e-05	0.120305	03_FDDAp.TXT_8	1.006	305.135	3403	81.0339:18;118.0624:29;133.0719:19;134.0792:36;137.0731:20;149.0702:34;176.1016:30;205.0938:19;212.0662:17;239.0919:21;287.1180:41;288.0629:20;305.1328:168;309.0992:16;
P_0555_354	1.776	172.119	0.0398899					0.110301	0.106435	0.112926	0.109888	0.0115781	0.0122883	0.0115578	0.0118081	4.21787e-07	0.107456	01_FDDAp.TXT_11	1.769	172.12	1774	70.0649:17;70.0703:81;84.0462:17;112.0863:199;112.2786:17;113.1060:27;114.0930:66;172.1301:16;173.0952:70;173.1242:23;173.1417:31;
P_0555_743	4.495	203.11	0.0397022					0.119981	0.123719	0.128407	0.124036	0.0242214	0.0304259	0.0260049	0.0268841	2.92023e-06	0.216745	01_FDDAp.TXT_2	4.535	203.11	1145	73.5330:50;138.1183:127;144.0963:23;232.1252:25;
P_0555_819	5.329	308.222	0.0389222					0.115199	0.125976	0.0862181	0.109131	0.0115781	0.0122883	0.0115578	0.0118081	0.000603536	0.108201	01_FDDAp.TXT_2	5.325	308.221	4376	85.0655:20;95.0710:25;104.0466:17;122.0632:37;127.0796:23;127.9638:28;132.0818:23;133.0971:19;136.0785:73;178.1236:16;179.1307:42;192.1331:16;236.0991:22;262.2144:62;273.1028:18;290.2154:158;308.2234:564;309.1319:16;309.2262:111;310.2225:20;312.1873:20;319.2848:16;
P_0555_264	0.979	146.092	0.0382531					0.101295	0.0999143	0.104732	0.101981	0.0115781	0.0122883	0.0115578	0.0118081	2.01587e-07	0.115787	02_FDDAp.TXT_7	1.004	146.091	2453	84.0455:149;100.0353:16;101.0464:20;102.0504:17;104.0752:20;119.0560:21;130.0510:190;130.0811:16;146.1105:28;147.0964:18;148.0813:17;149.1075:38;
P_0555_43	0.758	114.103	0.0380882					0.101365	0.0939573	0.1087	0.101341	0.0115781	0.0122883	0.0115578	0.0118081	1.51821e-05	0.116519	02_FDDAp.TXT_3	0.768	114.1	2966	68.9831:25;82.0161:31;114.1000:184;117.0782:32;
P_0555_771	4.781	171.102	0.0371006					0.237593	0.277269	0.27748	0.264114	0.169966	0.180073	0.17829	0.17611	0.0014778	0.666795	03_FDDAp.TXT_2	4.789	171.102	11261	55.0524:16;56.0587:20;81.0710:54;83.0806:26;83.0852:88;97.1031:419;107.0845:25;111.0799:20;125.0971:124;126.1049:25;139.9820:29;171.1012:21;174.0483:25;199.3351:18;
P_0555_274	0.981	232.083	0.0370056					0.111555	0.120741	0.128433	0.120243	0.034549	0.0357836	0.0366381	0.0356569	3.34734e-05	0.296541	03_FDDAp.TXT_8	0.988	232.082	4691	69.0367:18;87.0473:28;88.0786:20;96.0786:19;100.0775:22;126.0573:21;133.0509:50;141.0634:54;160.0865:16;182.8954:20;186.0755:156;190.0720:16;214.0763:28;231.1313:17;232.0823:271;232.1188:27;233.0854:16;233.1332:25;234.0913:50;
P_0555_320	1.359	146.092	0.0368067					0.093148	0.0835327	0.111967	0.0962158	0.0115781	0.0122883	0.0115578	0.0118081	0.000269951	0.122725	01_FDDAp.TXT_2	1.359	146.092	3052	82.0660:20;85.0222:16;86.0585:36;87.0256:34;102.0570:40;127.0524:16;128.0853:19;129.0385:35;130.0455:42;130.0559:19;130.0706:18;131.0516:22;146.0912:200;146.3445:17;
P_0555_245	0.966	70.066	0.0365594					0.0909893	0.095424	0.108466	0.0982932	0.0165798	0.0133697	0.0170361	0.0156619	5.2057e-05	0.159339
P_0555_399	1.949	86.0968	0.0362667					0.157235	0.155151	0.175366	0.162584	0.0766933	0.0862149	0.080049	0.0809857	0.000154686	0.498116	02_FDDAp.TXT_4	1.978	86.097	3232	86.0558:36;1461.2136:16;
P_0555_289	0.987	212.06	0.0359227					0.0931015	0.0840291	0.0974199	0.0915168	0.0115781	0.0122883	0.0115578	0.0118081	1.78583e-05	0.129026	02_FDDAp.TXT_8	1.004	212.06	2709	100.0739:62;100.0795:28;118.0691:22;139.0886:16;187.0760:17;212.0544:239;212.6111:21;213.0627:28;214.1160:63;214.6053:45;215.1468:23;
P_0555_310	1.024	118.086	0.0354208	L-Valine	1		C00001398:L-Valine	0.157398	0.154113	0.161675	0.157729	0.0796341	0.0789403	0.0826148	0.0803964	3.06259e-06	0.509713	02_FDDAp.TXT_3	1.034	118.086	4953	72.0810:248;118.0778:44;118.0870:93;
P_0555_165	0.871	296.066	0.0353394					0.083283	0.0857891	0.0982497	0.0891073	0.0118097	0.0122883	0.0118583	0.0119854	3.80712e-05	0.134505	01_FDDAp.TXT_11	0.881	296.065	2962	84.0492:18;87.0519:33;97.0283:22;104.1039:25;104.1102:107;108.0389:25;112.0360:20;114.1046:17;126.0572:48;128.0370:21;148.0794:35;150.0542:18;194.0442:62;211.0697:86;231.0932:16;236.9929:21;241.0786:26;259.0951:25;259.1044:23;277.0981:41;277.1086:34;297.0802:27;
P_0555_428	2.231	98.0604	0.0350244					0.110789	0.110181	0.124076	0.115015	0.0351974	0.0412888	0.0412381	0.0392414	5.37231e-05	0.341184	01_FDDAp.TXT_4	2.182	98.0608	1123	61.0090:25;98.0574:38;
P_0555_417	2.098	178.126	0.034858					0.120979	0.132091	0.141475	0.131515	0.0595809	0.0547568	0.0536742	0.056004	0.000130092	0.425837	03_FDDAp.TXT_2	2.092	178.125	5032	55.0584:16;114.1250:25;114.1318:24;128.0352:17;143.0897:17;158.9624:22;178.0696:19;178.1270:269;179.1253:31;180.0894:18;181.1047:16;
P_0555_283	0.984	196.047	0.0346033					0.212641	0.213909	0.201141	0.20923	0.146532	0.119885	0.13199	0.132802	0.000464656	0.634719	02_FDDAp.TXT_3	0.999	196.048	7507	70.0663:28;71.9921:21;96.6456:17;100.0761:25;103.0605:28;104.9999:22;129.0622:25;130.0321:17;130.0677:21;132.0471:249;133.0141:24;134.0456:37;153.1044:16;181.1030:22;195.1190:18;196.0648:428;197.0488:21;197.0977:31;198.0524:31;198.0691:23;199.0700:21;
P_0555_102	0.843	181.962	0.0334567					0.0824242	0.0879101	0.095527	0.0886205	0.0213963	0.018924	0.018007	0.0194424	3.06366e-05	0.21939	03_FDDAp.TXT_11	0.862	181.961	3243	167.0235:52;183.9651:17;
P_0555_545	3.126	207.06	0.0333444		4 (No reference)		C00007397:3-Indolylmethylthiohydroximate	0.104336	0.122704	0.105795	0.110945	0.0426537	0.0390769	0.0415848	0.0411051	0.000154581	0.3705	02_FDDAp.TXT_2	3.136	207.06	4355	130.0657:257;130.0760:26;131.0560:19;162.0309:20;163.0456:29;173.0299:17;174.0364:24;175.0385:21;189.0463:18;189.0540:16;207.0571:87;207.0682:54;208.0768:20;
P_0555_762	4.758	146.061	0.0331251		4 (Not match)		C00007667:5-Methylsufinylpentyl nitrile;C00000112:Indole-3-carboxaldehyde	0.131633	0.133557	0.12851	0.131233	0.0591177	0.0696749	0.0604933	0.0630953	2.35936e-05	0.480787	01_FDDAp.TXT_2	4.761	146.06	5429	58.7729:18;83.0888:20;91.0547:34;118.0639:232;125.0932:97;146.0536:25;146.0620:59;147.0457:20;147.0682:35;154.9692:31;171.0986:21;183.1046:23;675.3724:25;862.4319:25;1476.8628:29;
P_0555_382	1.871	136.062	0.0328922					0.0952138	0.0996209	0.102762	0.0991988	0.0285516	0.0353412	0.0334944	0.0324624	1.18215e-05	0.327246	02_FDDAp.TXT_5	1.869	136.061	3705	121.0663:60;136.0602:251;137.0568:29;
P_0555_313	1.045	274.093	0.0327406					0.331623	0.385284	0.419422	0.378776	0.29406	0.31146	0.298514	0.301345	0.020594	0.795574	01_FDDAp.TXT_4	1.031	274.092	4528	68.0519:30;72.0442:23;84.0456:58;97.0297:37;114.0561:50;127.0337:16;130.0489:335;132.0491:28;148.0610:18;154.0503:73;164.0673:53;164.0762:25;184.0751:23;187.9728:17;192.0653:63;194.6500:20;196.0528:28;210.0762:26;213.0838:28;226.0725:27;226.0812:29;238.0704:329;238.1830:18;239.0802:101;239.1004:27;256.0843:113;257.0871:32;585.2061:21;
P_0555_318	1.302	118.086	0.0325371		4 (Not peak top)		C00001398:L-Valine	0.082726	0.089264	0.0981201	0.0900367	0.0234109	0.0267394	0.0234391	0.0245298	7.03344e-05	0.272443	01_FDDAp.TXT_3	1.293	118.087	2404	72.0816:204;
P_0555_554	3.163	317.19	0.0324972					0.10032	0.0986281	0.112615	0.103854	0.0373741	0.0390277	0.0393195	0.0385738	6.27555e-05	0.371421	03_FDDAp.TXT_3	3.157	317.189	3426	70.0606:20;116.0682:40;116.0742:28;140.1435:63;144.0899:17;193.0451:27;194.1288:18;204.9784:24;241.4575:41;253.1966:18;316.2254:31;317.1906:354;318.0587:18;319.1177:18;319.7961:21;
P_0555_500	2.748	277.122	0.0323675					0.0966297	0.109414	0.113393	0.106479	0.039435	0.0438448	0.04103	0.0414366	0.000119154	0.389153	01_FDDAp.TXT_2	2.755	277.123	3330	98.0569:28;114.0493:39;116.0704:354;117.0729:48;133.0710:16;153.0662:25;162.0543:82;163.0625:31;167.1162:40;180.5727:16;217.1001:39;259.1097:21;268.1295:50;276.9989:18;277.1072:19;277.1206:28;278.1091:25;278.1272:33;278.1638:19;441.2412:25;494.4650:21;
P_0555_311	1.041	130.05	0.0323132	Pyroglutamic acid	2	MassBank	C00007403:Pyroglutamic acid	0.117938	0.133038	0.121224	0.124067	0.0574042	0.0588611	0.0604933	0.0589195	7.66413e-05	0.474902	02_FDDAp.TXT_4	1.072	130.05	4382	84.0416:18;85.0443:23;130.0497:166;131.0576:21;
P_0555_721	4.299	305.191	0.0318912					0.0690544	0.0761993	0.0785168	0.0745901	0.0115781	0.0122883	0.0115578	0.0118081	1.27021e-05	0.158306	03_FDDAp.TXT_3	4.304	305.19	3721	77.1114:36;88.0717:30;164.1425:21;218.1186:229;262.1716:18;288.1951:16;
P_0555_407	2.02	263.106	0.0316773					0.110162	0.10551	0.117646	0.111106	0.044483	0.0532085	0.0493516	0.0490144	6.95663e-05	0.44115	02_FDDAp.TXT_2	2.017	263.106	4183	101.0445:41;127.0841:16;127.0927:23;153.1068:22;171.0731:32;197.0939:82;199.1070:84;218.1384:25;263.1063:226;265.0936:24;286.2103:20;
P_0555_261	0.976	553.12	0.0316287					0.0700292	0.0678731	0.0834695	0.0737906	0.0115781	0.0122883	0.0115578	0.0118081	0.000111122	0.160021
P_0555_668	3.848	220.136	0.0311726		4		C00007652:Pentahomomethionine	0.0951441	0.0999368	0.11163	0.102237	0.0411717	0.0421244	0.0427175	0.0420045	0.000127473	0.410855	01_FDDAp.TXT_2	3.871	220.137	2500	69.0682:40;70.0734:32;93.0562:35;165.0931:49;192.1387:220;203.0843:26;228.9015:24;
P_0555_640	3.64	180.102	0.0311179					0.067151	0.0726793	0.0747828	0.0715377	0.0115781	0.0122883	0.0115578	0.0118081	6.40212e-06	0.165061	03_FDDAp.TXT_3	3.639	180.102	2700	62.0604:39;91.0493:26;138.0287:64;140.8981:30;180.1022:114;
P_0555_679	3.991	130.066	0.0309951					0.0697971	0.0717316	0.0716193	0.0710494	0.0115781	0.0122883	0.0115578	0.0118081	4.94479e-08	0.166195	03_FDDAp.TXT_4	3.985	130.066	2218	113.9612:37;130.0645:157;132.0264:17;
P_0555_244	0.964	276.118	0.0309054					0.06989	0.0752742	0.0679372	0.0710338	0.0115781	0.0122883	0.0115578	0.0118081	5.73112e-06	0.166232	02_FDDAp.TXT_11	0.97	276.118	2452	84.0475:26;97.0401:29;99.0217:18;118.0559:25;130.0511:54;133.0282:35;142.0901:26;144.0723:20;144.2800:16;148.0806:27;149.0812:33;152.0842:55;187.0731:17;196.0394:17;196.0494:20;257.1028:30;274.1563:20;275.1353:24;276.1182:76;276.1908:17;278.1151:20;
P_0555_438	2.236	148.06	0.0307542		4 (No MSMS)		C00001358:L-Glutamic acid;C00007459:O-Acetyl-L-serine	0.0850239	0.0758383	0.10245	0.0877709	0.0252634	0.0280174	0.0312059	0.0281622	0.000862805	0.320861
P_0555_393	1.928	152.057	0.0306371					0.0740681	0.0852701	0.0869701	0.0821027	0.0254487	0.0237656	0.0223296	0.023848	7.44617e-05	0.290465	01_FDDAp.TXT_10	1.913	152.058	1025	110.0335:34;135.0322:37;136.0300:17;150.0906:37;152.0549:279;153.0592:25;197.8769:18;
P_0555_538	3.087	184.117	0.0305582					0.0802423	0.0729726	0.0863218	0.0798456	0.0225773	0.0230283	0.020411	0.0220055	6.27898e-05	0.275601	01_FDDAp.TXT_5	3.071	184.116	1588	79.0533:17;96.0839:25;108.0839:47;119.0846:25;134.0971:114;136.1140:22;166.0891:17;
P_0555_155	0.868	337.173	0.0305575					0.10986	0.105375	0.0993906	0.104875	0.0449693	0.0449753	0.0499526	0.0466324	3.63877e-05	0.444647
P_0555_272	0.98	291.12	0.0304251		4		C00007597:N-Succinyl-LL-2,6-diaminoheptanedioate	0.0671742	0.0679182	0.0744717	0.0698547	0.0115781	0.0151638	0.0115578	0.0127666	1.29257e-05	0.182759	04_FDDAp.TXT_4	0.933	291.118	19622	84.0464:114;93.0330:17;95.0145:17;97.0278:122;98.0313:27;98.0585:30;112.0420:36;114.0576:61;126.0556:133;127.0389:19;129.0477:21;130.0479:41;130.6335:38;131.0522:29;134.7489:33;134.8199:30;141.0581:17;141.9413:21;143.0572:34;146.0568:24;148.0624:46;149.0602:47;153.0673:25;158.0524:23;161.0635:17;161.0730:36;162.0580:24;163.0522:18;166.0867:21;180.0599:22;183.0776:17;191.0853:22;192.0616:60;193.59…
P_0555_534	3.083	907.273	0.0302718					0.0645745	0.0679634	0.0723713	0.0683031	0.0115781	0.0122883	0.0115578	0.0118081	7.73458e-06	0.172877	02_FDDAp.TXT_5	3.083	907.276	2614	136.1102:21;203.1071:25;252.1086:296;253.1175:45;254.1093:62;290.0336:32;414.1604:177;414.1820:26;415.1653:117;416.1566:35;748.2304:20;829.3134:16;907.3040:25;910.3118:34;910.3696:28;
P_0555_431	2.233	87.0265	0.030013					0.0752286	0.0767408	0.0929859	0.0816518	0.0231562	0.022586	0.03042	0.0253874	0.000413295	0.310923
P_0555_754	4.642	301.158	0.0298246					0.0770623	0.086827	0.0728121	0.0789005	0.0212805	0.0244784	0.0236703	0.0231431	9.82237e-05	0.29332	03_FDDAp.TXT_3	4.629	301.159	2676	72.0098:36;83.0546:45;98.0600:24;117.0586:21;125.0710:63;140.1046:21;141.0657:54;152.1162:31;153.0639:35;153.1011:22;204.1109:20;224.7995:17;252.9880:42;301.1555:209;309.8821:20;
P_0555_1	0.725	251.16	0.0296083		4		C00007240:cis,trans-Xanthoxin	0.0624159	0.0620967	0.0745754	0.0663626	0.0115781	0.0122883	0.012413	0.0120932	9.55376e-05	0.182228	02_FDDAp.TXT_8	0.745	251.16	2472	84.0790:18;112.0800:29;150.0901:18;175.0863:26;198.9502:44;203.9279:16;212.8870:23;216.9068:27;231.9110:75;251.1597:111;
P_0555_445	2.299	290.118	0.0296036					0.0753911	0.0794034	0.0858032	0.0801992	0.0239203	0.026764	0.0275999	0.0260947	3.72174e-05	0.325374	02_FDDAp.TXT_3	2.3	290.117	3087	84.0402:43;84.0466:33;112.0875:24;129.6150:16;139.0483:18;155.0464:21;156.0471:26;209.0984:18;219.1051:16;226.1277:30;273.0958:169;290.1240:116;290.9890:17;291.0556:17;291.1210:27;291.9951:16;426.2782:24;
P_0555_373	1.838	265.068	0.0295574					0.0670814	0.0609233	0.0692856	0.0657634	0.0115781	0.0122883	0.0115578	0.0118081	1.39334e-05	0.179554	03_FDDAp.TXT_6	1.865	265.07	1972	113.0200:23;127.0303:21;135.0880:25;135.9259:17;136.0617:1728;137.0685:17;142.0856:50;143.3008:18;155.0612:19;155.0676:38;157.0723:28;166.0790:16;201.0684:39;202.5270:16;206.3998:16;207.1765:17;265.0602:17;265.1208:28;265.1314:32;267.1359:38;268.1045:330;268.1165:54;269.1030:21;
P_0555_468	2.526	194.139	0.0294589					0.0696347	0.0705357	0.0730196	0.0710633	0.015422	0.0146231	0.0222602	0.0174351	1.69858e-05	0.245346
P_0555_410	2.05	186.077	0.0289913					0.0678241	0.0694075	0.0782575	0.0718297	0.018687	0.0200791	0.0209889	0.0199184	4.85334e-05	0.2773	02_FDDAp.TXT_4	2.029	186.075	1786	112.0778:64;137.0709:25;140.0730:220;144.0317:17;144.5491:24;185.0920:27;186.0883:24;
P_0555_95	0.838	418.953	0.0288259					0.062323	0.0622772	0.0644367	0.0630123	0.0115781	0.0122883	0.0115578	0.0118081	1.39158e-07	0.187393	01_FDDAp.TXT_10	0.845	418.952	2197	207.8441:16;208.9681:34;232.1143:33;251.0306:303;252.0191:18;253.0294:34;334.9870:89;336.0013:20;421.0367:24;421.0564:31;
P_0555_790	4.961	229.086	0.0287071					0.0620213	0.067309	0.0596655	0.0629986	0.0115781	0.0122883	0.0115578	0.0118081	1.15035e-05	0.187434	03_FDDAp.TXT_4	4.981	229.087	1595	95.0719:29;138.9875:29;155.0316:18;197.0833:102;208.0669:32;213.0249:20;229.0863:30;257.0562:27;274.0650:26;
P_0555_854	6.481	291.196	0.028472		4		C00037032:Deoxy phytoprostane J1	0.0786639	0.091227	0.0708414	0.0802441	0.0281579	0.0300081	0.0272301	0.0284654	0.000493636	0.354735	03_FDDAp.TXT_3	6.458	291.196	2160	125.0944:23;147.0804:20;166.1334:25;170.7619:23;191.0750:22;193.1533:17;245.4223:27;255.1767:20;263.2023:16;275.1958:97;291.1932:188;295.2240:46;
P_0555_792	4.962	138.127	0.0279604					0.0711434	0.0731306	0.0786983	0.0743241	0.024615	0.0264936	0.0272532	0.0261206	1.79309e-05	0.351442	03_FDDAp.TXT_5	4.982	138.128	2303	119.9644:20;138.1286:205;
P_0555_786	4.958	240.083	0.0278244					0.0596769	0.0596372	0.0594062	0.0595734	0.0115781	0.0122883	0.0115578	0.0118081	2.42123e-09	0.19821	03_FDDAp.TXT_5	4.971	240.084	2356	110.0927:33;240.0803:149;242.0782:16;
P_0555_319	1.315	212.06	0.0275565					0.0670814	0.0481294	0.0643589	0.0598566	0.0115781	0.0122883	0.0115578	0.0118081	0.00062692	0.197273	02_FDDAp.TXT_4	1.328	212.059	1949	100.0726:45;113.0848:20;166.0486:16;212.0590:164;212.0682:84;213.0579:33;
P_0555_109	0.845	376.895	0.0275172					0.05782	0.0537028	0.0644107	0.0586445	0.0115781	0.0122883	0.0115578	0.0118081	5.79294e-05	0.20135
P_0555_900	9.175	277.217	0.0274244					0.277471	0.276141	0.221367	0.258326	0.232697	0.20524	0.126396	0.188111	0.0646461	0.728191	02_FDDAp.TXT_2	9.145	277.216	11319	71.0558:31;77.0369:48;79.0514:20;79.0567:17;90.5062:91;91.0538:37;93.0719:138;95.0843:87;96.4268:16;97.1067:16;105.0681:20;107.0848:30;109.0994:25;119.0783:17;119.0874:30;121.0958:37;121.1027:18;132.0909:16;135.0841:35;135.1115:94;147.1146:52;149.1279:53;158.0637:20;163.1485:20;207.1309:17;213.1597:17;277.1875:20;277.2144:706;277.4640:16;278.2145:29;279.2217:22;628.7621:18;
P_0555_144	0.86	407.012	0.0273618					0.0611856	0.0518976	0.061714	0.0582658	0.0115781	0.0122883	0.0115578	0.0118081	6.51833e-05	0.202659
P_0555_150	0.864	293.182	0.0272546					0.0550114	0.0564782	0.0612991	0.0575962	0.0115781	0.0122883	0.0115578	0.0118081	9.06093e-06	0.205015
P_0555_613	3.536	319.169	0.0270784					0.0606982	0.0728824	0.0705562	0.0680456	0.0219984	0.0216766	0.023416	0.0223637	0.000133416	0.328657	02_FDDAp.TXT_2	3.523	319.169	2245	84.0459:39;171.0696:24;190.0847:35;291.0892:55;301.1617:25;319.1689:169;319.1866:28;320.1727:47;
P_0555_167	0.872	158.094	0.0270761					0.0544775	0.0575387	0.0589913	0.0570025	0.0115781	0.0122883	0.0115578	0.0118081	2.38717e-06	0.20715
P_0555_739	4.475	275.088	0.0264803					0.0566362	0.0600208	0.0503825	0.0556798	0.0115781	0.0122883	0.0115578	0.0118081	5.07678e-05	0.212071	01_FDDAp.TXT_3	4.479	275.087	1779	56.0596:23;95.0486:25;114.0345:54;125.0634:16;135.0457:20;183.1000:17;211.0870:152;212.0927:23;275.0933:84;277.1481:22;277.1857:16;
P_0555_578	3.303	321.131	0.0263755					0.0536419	0.0533643	0.0569947	0.054667	0.0115781	0.0122883	0.0115578	0.0118081	1.78032e-06	0.216	03_FDDAp.TXT_5	3.325	321.127	1024	159.0271:17;161.0320:18;178.1203:38;218.1176:16;219.1195:118;220.1283:24;257.1535:26;321.1268:28;321.1436:18;322.1349:24;322.1905:23;925.0499:16;
P_0555_439	2.236	173.024	0.0262359		4 (Not match)		C00007288:Glycerol 3-phosphate;C00007407:Glycerol 2-phosphate	0.0741609	0.0709644	0.0853364	0.0768206	0.0277643	0.0319742	0.0406139	0.0334508	0.000838151	0.435441	04_FDDAp.TXT_6	2.222	173.023	1134	87.0283:31;141.0215:22;173.5239:131;
P_0555_863	6.883	275.202	0.0262335					0.0769695	0.0843224	0.0761053	0.0791324	0.0395045	0.0377006	0.0300964	0.0357672	0.000183651	0.451991	01_FDDAp.TXT_2	6.86	275.201	1832	95.0530:35;104.9493:21;108.0885:25;133.0989:23;148.6051:17;176.1113:20;233.1502:16;275.1978:159;
P_0555_853	6.446	295.229	0.0262295					0.0681491	0.0793808	0.0681966	0.0719088	0.0259581	0.0262725	0.0332632	0.0284979	0.000304478	0.396306	03_FDDAp.TXT_2	6.429	295.227	2466	55.0510:34;71.0859:24;139.1066:21;151.1133:27;256.3654:25;277.2148:91;295.2259:53;303.9283:16;1393.6372:25;
P_0555_120	0.853	421.041	0.0256689					0.0536651	0.0520782	0.0517827	0.0525087	0.0115781	0.0122883	0.0115578	0.0118081	1.74043e-07	0.224878
P_0555_96	0.84	334.992	0.0256149					0.050578	0.0539059	0.0524569	0.0523136	0.0115781	0.0122883	0.0115578	0.0118081	1.07858e-06	0.225717	03_FDDAp.TXT_9	0.844	334.992	2129	222.9935:20;251.0263:141;253.0304:17;
P_0555_581	3.347	268.103	0.0255555		4		C00007444:Adenosine	0.0507637	0.0484228	0.0573836	0.05219	0.0115781	0.0122883	0.0115578	0.0118081	5.77032e-05	0.226251	03_FDDAp.TXT_2	3.363	268.104	1699	69.0701:57;119.0507:31;231.0784:31;266.1020:30;268.0836:30;268.1033:111;269.1092:41;269.1877:24;271.1637:24;271.1877:21;
P_0555_420	2.14	318.161	0.0254685					0.0505548	0.0499346	0.0548684	0.0517859	0.0115781	0.0122883	0.0115578	0.0118081	7.06472e-06	0.228017	03_FDDAp.TXT_2	2.14	318.16	2287	102.0571:24;119.0484:19;220.0506:25;237.1371:78;254.1679:73;255.1628:23;317.1497:36;318.1569:196;322.1340:21;375.1203:22;527.2606:29;714.5590:17;770.1628:18;895.4180:19;
P_0555_228	0.936	136.08	0.0254321		4		C00007327:Phenylacetaldoxime	0.0618356	0.0617356	0.0675742	0.0637151	0.0254718	0.0214554	0.0242482	0.0237251	3.0299e-05	0.372363
P_0555_434	2.234	184.019	0.0253717					0.0488603	0.0516946	0.0539349	0.0514966	0.0115781	0.0122883	0.0115578	0.0118081	5.86878e-06	0.229298	03_FDDAp.TXT_11	2.238	184.019	1671	83.0498:18;127.0071:17;127.1247:20;133.0391:77;138.9888:17;141.9660:24;165.0370:46;184.0226:21;
P_0555_899	9.147	277.216	0.0252729					0.284202	0.276005	0.218566	0.259591	0.231562	0.226744	0.122165	0.193491	0.0920854	0.745366	02_FDDAp.TXT_2	9.145	277.216	11319	71.0558:31;77.0369:48;79.0514:20;79.0567:17;90.5062:91;91.0538:37;93.0719:138;95.0843:87;96.4268:16;97.1067:16;105.0681:20;107.0848:30;109.0994:25;119.0783:17;119.0874:30;121.0958:37;121.1027:18;132.0909:16;135.0841:35;135.1115:94;147.1146:52;149.1279:53;158.0637:20;163.1485:20;207.1309:17;213.1597:17;277.1875:20;277.2144:706;277.4640:16;278.2145:29;279.2217:22;628.7621:18;
P_0555_301	1.002	396.053	0.0251533					0.052667	0.0507017	0.0495008	0.0509565	0.0115781	0.0122883	0.0115578	0.0118081	1.05189e-06	0.231728	01_FDDAp.TXT_11	1.012	396.054	1691	138.0132:18;234.0054:36;314.0889:17;395.0630:33;396.0605:20;397.0619:18;398.0583:61;
P_0555_773	4.783	125.097	0.02512					0.112205	0.133783	0.126643	0.12421	0.0771796	0.0857726	0.0870299	0.0833273	0.00221164	0.670857	01_FDDAp.TXT_4	4.777	125.096	4524	67.0537:20;69.0740:33;83.0887:17;97.1050:19;123.0154:33;125.0896:82;
P_0555_160	0.87	167.022	0.0251109					0.0458428	0.0495735	0.0574614	0.0509593	0.0115781	0.0122883	0.0115578	0.0118081	0.00016866	0.231716
P_0555_876	7.187	291.196	0.0249827		4		C00037032:Deoxy phytoprostane J1	0.202312	0.200686	0.129936	0.177645	0.142549	0.12394	0.0971776	0.121222	0.0535884	0.682387	03_FDDAp.TXT_2	7.185	291.196	8745	59.0506:27;81.0678:32;93.0668:19;109.0666:22;119.0730:17;121.0990:41;135.0642:16;135.0834:99;143.0915:21;149.0978:48;159.1130:18;161.0821:17;161.1286:27;211.1438:21;217.1574:23;219.1370:17;237.0910:21;245.1903:18;273.1824:67;274.1937:30;290.1642:16;290.1789:28;291.1998:345;292.1954:104;293.0883:23;294.1679:23;
P_0555_555	3.174	146.061	0.0248932		4 (Not match)		C00007667:5-Methylsufinylpentyl nitrile;C00000112:Indole-3-carboxaldehyde	0.0486514	0.0512884	0.0526643	0.0508681	0.0137085	0.0122883	0.0118814	0.0126261	3.98885e-06	0.248212	03_FDDAp.TXT_3	3.197	146.06	1240	81.0696:35;112.9519:20;128.0467:23;131.0462:82;
P_0555_98	0.841	628.78	0.0248575					0.0503226	0.0448802	0.0552055	0.0501361	0.0115781	0.0122883	0.0115578	0.0118081	0.000106988	0.23552	03_FDDAp.TXT_10	0.845	628.782	1284	208.9765:100;210.9596:20;292.9494:37;293.9330:43;294.9433:30;299.2031:21;376.8996:26;376.9224:18;377.2990:20;458.8887:25;460.8517:107;462.8543:16;506.0626:44;
P_0555_391	1.927	164.074	0.0248302					0.0610232	0.0677828	0.0761831	0.0683297	0.028459	0.0319251	0.0287095	0.0296978	0.000516361	0.434626	01_FDDAp.TXT_7	1.897	164.074	1583	100.0758:123;101.0434:27;119.0469:41;148.0444:17;164.0727:17;
P_0555_838	5.808	331.168	0.0247383					0.0491621	0.0509951	0.0487229	0.0496267	0.0115781	0.0122883	0.0115578	0.0118081	4.29561e-07	0.237938	03_FDDAp.TXT_2	5.802	331.169	2326	114.0523:20;331.1686:165;333.1513:18;337.0573:19;530.9242:40;612.2759:36;701.7860:21;1046.6737:32;1176.4110:17;1245.5587:16;
P_0555_444	2.272	247.129	0.0247153					0.0495567	0.045512	0.0536756	0.0495814	0.0115781	0.0122883	0.0115578	0.0118081	4.52115e-05	0.238155	03_FDDAp.TXT_6	2.29	247.13	1120	118.0863:84;128.1076:18;130.0705:38;146.0632:27;156.9796:23;201.0709:17;212.0903:78;248.1242:29;249.1056:23;
P_0555_535	3.084	381.14	0.0245932					0.0506012	0.0463694	0.0574355	0.0514687	0.0150284	0.014107	0.012413	0.0138495	0.0001716	0.269085	03_FDDAp.TXT_8	3.106	381.14	1029	110.0753:24;203.1086:59;382.2100:40;
P_0555_429	2.231	165.057	0.0245091		4		C00007511:Caffeic aldehyde;C00000751:Phenylpyruvic acid;C00000152:p-Coumaric acid	0.0459821	0.0466176	0.0543239	0.0489745	0.0115781	0.0122883	0.0115578	0.0118081	7.97233e-05	0.241106	03_FDDAp.TXT_8	2.234	165.057	2055	119.0474:25;119.0525:72;147.0459:164;149.0407:22;168.0442:26;245.5003:32;
P_0555_457	2.406	384.116	0.024468					0.130983	0.111467	0.129781	0.124077	0.0781058	0.0883777	0.0888098	0.0850978	0.00284657	0.685847	01_FDDAp.TXT_2	2.404	384.116	3990	89.9389:16;136.0736:18;162.0827:22;192.0562:19;234.0624:65;252.0717:400;253.0867:36;303.0945:24;347.1242:30;384.1058:63;384.1202:85;385.1052:81;385.1149:32;
P_0555_570	3.277	345.213	0.0242149					0.0423611	0.0484228	0.0540905	0.0482914	0.0115781	0.0122883	0.0115578	0.0118081	0.00021257	0.244517	01_FDDAp.TXT_7	3.3	345.212	1399	70.0632:20;158.0993:37;328.1732:19;345.2149:142;347.1162:22;348.1799:27;349.1288:22;
P_0555_186	0.884	102.055	0.0242016		4		C00007566:1-Aminocyclopropane-1-carboxylate	0.0850239	0.0893542	0.085492	0.0866234	0.0501795	0.0518813	0.04882	0.0502936	1.20851e-05	0.580601
P_0555_183	0.883	101.071	0.0241227					0.0491621	0.0459858	0.0480747	0.0477409	0.0115781	0.0122883	0.0115578	0.0118081	1.53657e-06	0.247337
P_0555_118	0.852	351.973	0.0235977					0.0440787	0.0463017	0.0480228	0.0461344	0.0115781	0.0122883	0.0115578	0.0118081	3.9719e-06	0.255949
P_0555_469	2.528	128.143	0.0235911					0.0462606	0.0423981	0.0500454	0.0462347	0.0115781	0.0122883	0.0115578	0.0118081	5.05247e-05	0.255394	01_FDDAp.TXT_3	2.54	128.143	1687	70.0751:22;84.0431:29;89.9389:16;120.0454:23;128.1410:95;
P_0555_474	2.581	249.127	0.0233741					0.0424075	0.0454894	0.0487229	0.04554	0.0115781	0.0122883	0.0115578	0.0118081	2.59875e-05	0.25929	02_FDDAp.TXT_4	2.582	249.126	1500	69.0598:29;88.0685:20;88.0756:58;98.0591:18;133.0510:27;162.0560:92;198.8306:16;206.5863:39;249.1164:21;249.1346:27;354.1327:19;
P_0555_755	4.656	162.055	0.0233431	Indole-3-carboxylic acid	2	MassBank	C00000113:Indole-3-carboxylic acid	0.0552203	0.0576966	0.053157	0.055358	0.0187565	0.0247487	0.0207115	0.0214056	5.1326e-05	0.386675	02_FDDAp.TXT_4	4.657	162.054	1269	118.0668:188;144.0450:62;162.0587:26;209.1493:20;
P_0555_360	1.8	113.035	0.0232704					0.0665707	0.0608556	0.0703228	0.0659164	0.0311451	0.0329327	0.0327778	0.0322852	0.000139885	0.48979	01_FDDAp.TXT_6	1.814	113.035	2323	70.0633:155;113.0351:29;
P_0555_639	3.631	273.128	0.0231886					0.03939	0.0487838	0.0478932	0.0453557	0.0115781	0.0122883	0.0115578	0.0118081	0.000182866	0.260344	01_FDDAp.TXT_4	3.642	273.127	1522	56.0081:40;84.0826:24;125.0707:137;154.0023:18;162.0457:16;165.0938:41;167.0771:18;195.1103:43;197.9642:42;214.0722:17;216.0912:23;273.1249:29;275.1726:68;441.1956:18;
P_0555_328	1.405	124.04	0.0230465		4		C00000208:Nicotinic acid	0.057495	0.0556884	0.0631402	0.0587745	0.0237119	0.0261496	0.027808	0.0258898	0.000102661	0.440494	02_FDDAp.TXT_4	1.411	124.04	2037	106.0253:17;120.1658:16;124.0383:169;125.0406:33;
P_0555_248	0.97	382.128	0.02303					0.0460749	0.0410443	0.0467522	0.0446238	0.0115781	0.0122883	0.0115578	0.0118081	2.75926e-05	0.264613
P_0555_126	0.855	196.05	0.02255					0.0462606	0.043752	0.040503	0.0435052	0.0115781	0.0122883	0.0115578	0.0118081	2.34498e-05	0.271417
P_0555_387	1.884	230.102	0.0223753					0.0906411	0.0875039	0.0957604	0.0913018	0.0584231	0.0635307	0.0583898	0.0601145	0.000226734	0.658415	03_FDDAp.TXT_5	1.886	230.103	4020	86.0605:18;98.0633:37;176.0677:24;182.0824:88;194.0791:87;212.0914:63;229.1142:31;232.1203:18;289.7140:18;494.8567:16;
P_0555_238	0.951	342.134	0.0222199					0.0399935	0.0414279	0.0454039	0.0422751	0.0115781	0.0122883	0.0115578	0.0118081	2.44696e-05	0.279315	02_FDDAp.TXT_11	0.953	342.132	1670	118.0320:27;123.0555:25;130.0495:212;133.0565:16;147.0735:91;147.0838:34;148.0588:24;148.0800:40;160.0952:50;196.0589:30;199.0960:19;342.1293:27;344.0826:20;
P_0555_49	0.772	130.087	0.0221569					0.0415487	0.0443386	0.0408142	0.0422338	0.0115781	0.0122883	0.0115578	0.0118081	5.08268e-06	0.279588
P_0555_478	2.637	238.093	0.02208					0.0774337	0.0725213	0.0865033	0.0788195	0.0448535	0.0516356	0.047225	0.0479047	0.00122725	0.607778	01_FDDAp.TXT_2	2.662	238.095	2664	96.0756:20;96.9802:29;97.0891:20;110.0978:16;136.0611:42;156.0898:111;157.0821:20;164.1130:21;171.1104:20;175.1195:22;188.1116:20;195.9113:30;223.1456:16;239.1642:22;241.0946:27;241.4571:17;299.3587:22;
P_0555_785	4.958	224.108	0.0218865					0.0539436	0.0491448	0.0562168	0.0531017	0.0205859	0.0265674	0.0226301	0.0232611	0.00019753	0.438048	01_FDDAp.TXT_6	4.96	224.109	2036	209.1209:39;224.1019:161;224.1129:58;225.1031:17;226.0802:28;
P_0555_707	4.257	273.073	0.0218649		4		C00007233:Naringenin chalcone;C00000982:Naringenin	0.0419433	0.0430074	0.0394658	0.0414722	0.0115781	0.0122883	0.0115578	0.0118081	5.15348e-06	0.284723	01_FDDAp.TXT_5	4.259	273.073	1321	71.9906:28;94.0295:24;102.0478:37;145.1023:26;155.0318:21;209.0733:193;211.0757:18;271.1663:20;274.0708:26;275.0612:21;275.1805:23;276.1351:27;
P_0555_745	4.512	289.158	0.0217415					0.0391811	0.0408186	0.0428368	0.0409455	0.0115781	0.0122883	0.0115578	0.0118081	5.69743e-06	0.288385	02_FDDAp.TXT_3	4.515	289.156	1387	115.0511:54;202.1223:25;270.1363:18;289.1595:118;290.1408:18;
P_0555_526	3.032	242.13	0.0214047					0.0389954	0.0369827	0.0446778	0.0402186	0.0115781	0.0122883	0.0115578	0.0118081	0.000126925	0.293597	03_FDDAp.TXT_2	3.032	242.13	1411	70.0642:17;96.0833:18;128.0428:18;156.0849:23;171.0511:16;242.1305:222;245.1566:22;
P_0555_677	3.971	346.18	0.021302					0.0376723	0.0399838	0.043485	0.0403804	0.0127822	0.0122883	0.0119276	0.0123327	4.02289e-05	0.305414	02_FDDAp.TXT_2	3.969	346.18	1800	155.0470:21;176.6463:41;229.0946:25;249.9601:40;278.0818:18;329.1552:16;345.2010:16;346.1761:113;346.1891:38;347.1706:39;
P_0555_903	9.793	279.232	0.0212037		4		C00007247:(Z,Z,Z)-Octadeca-9,12,15-trienoic acid	0.192215	0.184711	0.151225	0.17605	0.151604	0.142004	0.122443	0.138683	0.035176	0.78775	01_FDDAp.TXT_2	9.806	279.233	7967	67.0555:47;73.0684:18;81.0681:80;82.7664:17;84.0874:17;95.0878:22;109.0645:30;109.0956:45;123.1165:39;125.1382:18;137.1324:16;145.0975:17;145.1072:24;147.1176:23;169.1208:23;173.1331:60;173.1383:24;177.1212:54;261.2206:19;278.8773:16;279.2325:323;768.2496:19;
P_0555_309	1.024	72.0817	0.0211013					0.0592127	0.0573807	0.0607546	0.059116	0.0312377	0.0327361	0.0309517	0.0316418	8.22891e-06	0.53525
P_0555_852	6.444	277.217	0.0210475					0.0456107	0.0541315	0.0422922	0.0473448	0.0168114	0.0190715	0.0208502	0.018911	0.000782644	0.399432	01_FDDAp.TXT_3	6.456	277.217	1404	111.8672:20;121.0984:21;149.0968:17;183.0745:25;184.7086:21;185.1315:30;189.1613:17;231.2080:20;277.1787:16;277.2211:115;278.2122:18;283.9461:22;
P_0555_558	3.178	191.083	0.0208762		4 (No reference)		C00007645:2-Oxo-7-methylthioheptanoic acid;C00007419:1-aci-Nitro-2-indolylethane	0.0372777	0.0375919	0.0411772	0.0386823	0.0115781	0.0122883	0.0115578	0.0118081	1.4909e-05	0.305257	03_FDDAp.TXT_5	3.191	191.083	1341	94.0265:16;128.0307:16;146.0604:218;147.0681:26;174.0582:22;190.0917:19;193.0451:16;299.1466:16;
P_0555_176	0.88	266.16	0.0208369					0.0434056	0.0442484	0.0454557	0.0443699	0.0227857	0.0158765	0.0115578	0.01674	0.000571783	0.377283
P_0555_603	3.477	207.064	0.0208239		4 (No reference)		C00007397:3-Indolylmethylthiohydroximate	0.0494638	0.0600208	0.0633735	0.0576194	0.0289684	0.0338912	0.0261436	0.0296678	0.00210576	0.514892	04_FDDAp.TXT_2	3.435	207.065	7005	83.0848:24;86.9368:20;91.0540:29;94.0342:29;103.0520:44;119.0503:16;120.6360:17;136.0512:25;145.0265:16;147.0501:53;167.0675:24;175.0399:195;192.0448:45;192.5164:66;207.0553:42;207.0634:56;207.1405:30;209.1491:22;231.4314:21;658.1947:36;678.2346:28;1257.3398:17;1257.4042:16;
P_0555_512	2.866	257.097	0.0207673					0.0343763	0.0376596	0.0441592	0.0387317	0.0115781	0.0122883	0.0115578	0.0118081	0.00036674	0.304868	03_FDDAp.TXT_5	2.857	257.096	1357	130.0267:17;151.0499:77;172.0418:23;193.0912:28;194.0983:16;214.1515:18;256.1296:36;256.4421:16;257.0924:61;259.1378:28;
P_0555_567	3.239	195.112	0.0207259					0.0344227	0.0380432	0.0431479	0.038538	0.0115781	0.0122883	0.0115578	0.0118081	0.000231341	0.306401	01_FDDAp.TXT_3	3.232	195.114	1255	125.0681:35;126.0744:19;157.0206:33;168.0714:18;178.0363:20;187.9760:28;195.0875:18;195.1129:101;196.0667:50;197.1360:28;
P_0555_411	2.051	140.07	0.0204357					0.0352583	0.0364412	0.0412291	0.0376429	0.0115781	0.0122883	0.0115578	0.0118081	7.48202e-05	0.313687	01_FDDAp.TXT_6	2.051	140.071	1425	112.0784:110;140.0710:78;581.9865:25;
P_0555_632	3.606	275.106	0.0203806					0.0336335	0.0370504	0.0423441	0.037676	0.0115781	0.0122883	0.0115578	0.0118081	0.000263925	0.313411	03_FDDAp.TXT_3	3.613	275.107	1648	70.0689:31;86.0954:29;146.0964:32;210.1299:28;260.0899:20;274.0872:18;275.1056:140;277.1817:21;283.4571:33;
P_0555_426	2.215	210.077	0.0202189					0.0477229	0.0413827	0.0481525	0.0457527	0.02091	0.0190469	0.0207577	0.0202382	0.000177998	0.442339	01_FDDAp.TXT_10	2.206	210.077	1036	93.0741:22;100.0459:24;120.0864:24;124.9338:22;146.0595:23;149.0269:40;164.0681:75;210.1231:20;
P_0555_738	4.474	211.09	0.0201865		4		C00002778:Sinapyl alcohol	0.0409684	0.0398709	0.0324128	0.0377507	0.0115781	0.0122883	0.0115578	0.0118081	0.000327188	0.31279	01_FDDAp.TXT_3	4.467	211.089	1341	114.0414:42;184.1059:22;211.0905:115;211.0971:43;212.0895:20;
P_0555_115	0.85	306.951	0.0201399					0.0358386	0.0327858	0.0431479	0.0372574	0.0115781	0.0122883	0.0115578	0.0118081	0.000587908	0.316932
P_0555_162	0.871	116.071	0.0200428		4 (No MSMS)		C00001388:L-Proline	0.035444	0.035313	0.0389991	0.0365854	0.0115781	0.0122883	0.0115578	0.0118081	1.79883e-05	0.322754
P_0555_395	1.931	284.1	0.0200226					0.0334711	0.0393294	0.0373914	0.0367306	0.0115781	0.0122883	0.0115578	0.0118081	6.89858e-05	0.321477	01_FDDAp.TXT_11	1.93	284.1	1130	110.0350:27;152.0553:164;214.0991:17;264.1214:16;285.0811:25;285.1138:24;
P_0555_776	4.836	204.104	0.0199406					0.0601179	0.0657295	0.0774536	0.067767	0.0387866	0.0451228	0.0413305	0.0417466	0.00434585	0.616032	03_FDDAp.TXT_4	4.814	204.105	1045	91.0537:24;96.0787:25;141.0497:34;204.1067:132;219.0471:24;
P_0555_477	2.635	233.096	0.019938					0.0469802	0.0342299	0.0466226	0.0426109	0.0168114	0.0182605	0.0157879	0.0169532	0.00190231	0.397862	01_FDDAp.TXT_3	2.617	233.096	1329	115.0505:61;117.0471:16;164.5975:41;169.0959:88;232.1520:16;233.0934:144;
P_0555_255	0.974	473.163	0.0199128					0.0308249	0.0392617	0.0402178	0.0367682	0.0115781	0.0122883	0.0115578	0.0118081	0.000565743	0.321149
P_0555_266	0.979	203.113	0.0198787					0.0363493	0.0349294	0.0372358	0.0361715	0.0115781	0.0122883	0.0115578	0.0118081	2.19271e-06	0.326447
P_0555_159	0.869	171.016	0.0198253					0.0328443	0.0349519	0.0410994	0.0362986	0.0115781	0.0122883	0.0115578	0.0118081	0.000298675	0.325304
P_0555_122	0.854	212.853	0.0197623					0.0346548	0.0365314	0.0365098	0.0358987	0.0115781	0.0122883	0.0115578	0.0118081	1.75109e-06	0.328927
P_0555_800	5.031	219.104	0.0196754		4		C00007654:2-Oxo-9-methylthiononanoic acid	0.0297108	0.039555	0.0398029	0.0363562	0.0115781	0.0122883	0.0115578	0.0118081	0.000904491	0.324788	01_FDDAp.TXT_3	5.04	219.102	1150	115.0540:47;171.0827:23;185.7002:16;189.0936:23;219.1080:89;220.1039:21;
P_0555_488	2.664	198.078	0.0196005					0.0328676	0.0344555	0.0396214	0.0356482	0.0115781	0.0122883	0.0115578	0.0118081	0.000157114	0.331239	01_FDDAp.TXT_3	2.681	198.076	1123	116.0732:17;141.1433:43;154.0500:18;154.0835:31;168.0181:25;198.0735:102;199.0824:43;
P_0555_294	0.989	275.133	0.0195908					0.0348173	0.0349068	0.0366394	0.0354545	0.0115781	0.0122883	0.0115578	0.0118081	1.60021e-06	0.333048
P_0555_114	0.849	390.912	0.0195721					0.034562	0.0322442	0.0402178	0.0356747	0.0115781	0.0122883	0.0115578	0.0118081	0.00027807	0.330993
P_0555_86	0.822	626.693	0.019571					0.0340978	0.0331468	0.0394399	0.0355615	0.0115781	0.0122883	0.0115578	0.0118081	0.00013652	0.332046	02_FDDAp.TXT_11	0.84	626.696	1493	122.9236:20;206.8776:30;208.9678:40;208.9832:56;290.8471:37;292.9325:48;376.8046:23;376.8950:39;378.8922:16;460.7690:19;460.8589:49;544.8156:25;544.8314:17;626.6894:20;628.7678:16;
P_0555_378	1.848	121.064	0.0193948					0.0310106	0.0348391	0.0401919	0.0353472	0.0115781	0.0122883	0.0115578	0.0118081	0.00045892	0.334059	02_FDDAp.TXT_11	1.877	121.066	1117	91.0568:68;
P_0555_278	0.983	245.077	0.0193855					0.0383919	0.0364186	0.0317127	0.0355077	0.0115781	0.0122883	0.0115578	0.0118081	0.000143969	0.332549
P_0555_106	0.843	460.857	0.0193769					0.0325426	0.035516	0.0369765	0.0350117	0.0115781	0.0122883	0.0115578	0.0118081	3.1356e-05	0.33726
P_0555_101	0.842	544.821	0.0193697					0.0340049	0.0320186	0.0394399	0.0351545	0.0115781	0.0122883	0.0115578	0.0118081	0.000235675	0.335891
P_0555_546	3.127	130.066	0.019247					0.0328908	0.0389458	0.0357837	0.0358734	0.0115781	0.0122883	0.0143547	0.0127404	0.000140743	0.355148	01_FDDAp.TXT_5	3.141	130.066	1289	130.0690:93;130.1566:102;130.3523:16;131.1640:40;
P_0555_865	6.962	291.197	0.0191892		4		C00037032:Deoxy phytoprostane J1	0.0437306	0.0484002	0.0405549	0.0442286	0.0223226	0.0226843	0.0167125	0.0205731	0.000688762	0.465155	03_FDDAp.TXT_3	6.963	291.197	2312	81.0359:23;99.0814:24;111.0840:22;145.0859:24;155.0842:17;161.1021:27;164.0529:17;202.5131:18;226.1637:17;227.1824:39;273.1867:122;291.1938:47;
P_0555_418	2.117	276.102	0.0190938					0.0338657	0.0345232	0.0344872	0.034292	0.0115781	0.0122883	0.0115578	0.0118081	1.24993e-07	0.344338	03_FDDAp.TXT_4	2.124	276.1	1338	113.0307:40;162.0547:24;258.1376:18;270.7869:72;271.4496:16;276.0959:42;276.1483:51;278.1062:22;278.1804:18;279.1038:38;
P_0555_559	3.178	242.128	0.0190885					0.0335407	0.0358771	0.0336834	0.0343671	0.0115781	0.0122883	0.0115578	0.0118081	4.55171e-06	0.343587	01_FDDAp.TXT_4	3.182	242.13	1454	109.1005:21;129.0580:25;143.0730:24;171.0100:17;171.0583:18;171.0870:29;242.1229:171;242.1375:24;243.1287:24;244.1481:32;
P_0555_141	0.859	563.009	0.0190436					0.0375563	0.0334176	0.0325165	0.0344968	0.0115781	0.0122883	0.0115578	0.0118081	6.66716e-05	0.342294
P_0555_85	0.822	374.81	0.0188103					0.0361868	0.0297622	0.0358615	0.0339368	0.0115781	0.0122883	0.0115578	0.0118081	0.000230731	0.347942	03_FDDAp.TXT_11	0.828	374.808	1320	122.9231:91;124.9215:55;206.8846:61;208.9694:107;290.8475:54;292.8413:60;292.9342:20;292.9447:22;294.9437:25;
P_0555_514	2.87	261.146	0.0188039					0.0291305	0.0298073	0.0486451	0.035861	0.0115781	0.0122883	0.0115578	0.0118081	0.00990015	0.329273	03_FDDAp.TXT_2	2.895	261.145	1122	89.0324:17;109.0653:34;173.0556:17;187.6106:34;198.1081:23;243.0807:18;260.2068:19;261.1494:55;262.1047:19;
P_0555_667	3.848	192.142	0.0186862					0.0334478	0.0359899	0.0370284	0.0354887	0.0152368	0.0131977	0.0131296	0.0138547	3.4661e-05	0.390397	03_FDDAp.TXT_4	3.841	192.143	1141	69.0707:59;113.6405:26;128.1464:34;175.1149:16;192.1397:87;193.1503:23;
P_0555_666	3.836	332.163	0.0186271					0.0291769	0.0340945	0.0372618	0.0335111	0.0115781	0.0122883	0.0115578	0.0118081	0.000391059	0.352363	03_FDDAp.TXT_3	3.833	332.164	1243	87.0802:22;111.1210:22;141.0292:16;268.1634:17;315.1403:24;332.1539:135;332.1730:17;334.6144:25;
P_0555_862	6.871	291.196	0.0185842		4		C00037032:Deoxy phytoprostane J1	0.0452393	0.0446094	0.0324387	0.0407625	0.0195207	0.0172037	0.016019	0.0175811	0.00284142	0.431307	01_FDDAp.TXT_4	6.885	291.196	1404	163.1048:41;176.1512:44;193.9320:17;211.1519:22;273.1743:17;273.1893:25;291.1990:90;293.1991:23;294.2097:16;
P_0555_466	2.505	305.129	0.0185807					0.0404577	0.0280022	0.0341501	0.0342033	0.0115781	0.0122883	0.0115578	0.0118081	0.00170616	0.345231	03_FDDAp.TXT_5	2.496	305.128	1367	68.0514:17;133.0743:16;135.0630:24;160.0694:25;164.1094:49;189.1033:25;197.0693:29;246.0790:46;289.0812:28;306.1352:35;
P_0555_856	6.485	309.207	0.0185171					0.0339353	0.0363509	0.0310904	0.0337922	0.011717	0.0123621	0.0128291	0.0123027	7.92728e-05	0.36407	03_FDDAp.TXT_6	6.49	309.206	1107	55.0571:19;91.0517:31;109.0984:23;161.0928:17;187.1449:27;207.1335:18;219.1437:28;273.1831:34;274.1873:25;291.1935:19;292.1998:22;293.2035:24;309.1998:75;
P_0555_91	0.833	670.839	0.0185023					0.0347245	0.0308227	0.0335537	0.0330336	0.0115781	0.0122883	0.0115578	0.0118081	2.81382e-05	0.357456
P_0555_285	0.986	186.078	0.0184855					0.0317998	0.0347037	0.0347984	0.0337673	0.0125043	0.0132714	0.0121588	0.0126448	1.71909e-05	0.37447
P_0555_268	0.98	112.076	0.0184809					0.0320784	0.0321088	0.0343835	0.0328569	0.0115781	0.0122883	0.0115578	0.0118081	6.2079e-06	0.359378
P_0555_515	2.872	229.12	0.0184311					0.0323337	0.033553	0.0324906	0.0327924	0.0115781	0.0122883	0.0115578	0.0118081	6.44138e-07	0.360085	03_FDDAp.TXT_6	2.875	229.119	1136	84.0434:16;124.0437:28;142.9692:23;175.1069:20;184.1103:33;229.1113:25;230.6121:61;
P_0555_192	0.885	371.028	0.018426					0.0311035	0.0343201	0.0330351	0.0328196	0.0115781	0.0122883	0.0115578	0.0118081	1.31713e-05	0.359787
P_0555_317	1.298	72.0812	0.0184006					0.0305464	0.0308227	0.0374433	0.0329375	0.0115781	0.0122883	0.0115578	0.0118081	0.00036883	0.358499
P_0555_357	1.787	180.102	0.0183903					0.028852	0.0364412	0.0339168	0.03307	0.0115781	0.0122883	0.0115578	0.0118081	0.000346265	0.357063
P_0555_768	4.779	430.128	0.0183826					0.040156	0.0421048	0.0464151	0.042892	0.0233183	0.0217995	0.0202954	0.0218044	0.000249381	0.508356	02_FDDAp.TXT_6	4.778	430.129	1198	85.0283:49;112.9707:17;127.9997:27;157.9877:16;175.1188:17;212.0945:24;225.0169:63;242.0287:28;243.0373:83;275.2127:23;382.1309:20;411.2128:26;412.1094:49;413.1144:66;414.1327:35;430.1270:63;431.1305:118;432.1402:18;433.1367:20;433.6981:18;537.3719:21;
P_0555_257	0.975	273.109	0.0183254					0.0368599	0.034433	0.0369506	0.0360812	0.0115781	0.016663	0.0171286	0.0151232	0.000216504	0.419144	04_FDDAp.TXT_10	0.961	273.107	3100	130.0476:129;134.0616:23;134.0676:28;136.0735:33;163.0427:35;192.1009:33;196.0381:21;197.0897:42;198.0757:29;225.0905:28;239.0818:43;272.0995:19;274.0842:16;274.1789:16;
P_0555_486	2.658	216.086	0.0182399					0.0298036	0.0312514	0.0365098	0.0325216	0.0115781	0.0122883	0.0115578	0.0118081	0.000270727	0.363084	02_FDDAp.TXT_5	2.659	216.086	1102	70.0646:22;101.0297:18;125.0628:17;170.0799:17;178.9252:20;198.0683:66;
P_0555_421	2.166	144.048	0.0181712					0.0294555	0.0366668	0.0317646	0.0326289	0.0115781	0.0122883	0.0115578	0.0118081	0.000312268	0.361889
P_0555_364	1.819	261.128	0.0180366					0.0657583	0.0654362	0.0771684	0.0694543	0.0427463	0.0517339	0.0496059	0.0480287	0.00523514	0.691515	03_FDDAp.TXT_11	1.831	261.125	1141	84.9049:27;114.0553:28;116.1888:16;147.0786:26;155.1173:35;161.0714:16;172.0788:24;197.1306:39;224.0237:45;225.3928:33;243.1199:34;245.0855:16;246.0565:43;247.0483:21;261.1280:159;264.0984:16;264.1659:27;265.0671:34;
P_0555_437	2.236	81.0345	0.0180214					0.0299197	0.0328535	0.0328796	0.0318842	0.0115781	0.0122883	0.0115578	0.0118081	1.89896e-05	0.370342
P_0555_187	0.884	189.136	0.0179952					0.0315213	0.034636	0.0300272	0.0320615	0.0115781	0.0122883	0.0115578	0.0118081	6.24713e-05	0.368294
P_0555_298	0.996	172.119	0.0179426					0.0326122	0.0302586	0.0322313	0.0317007	0.0115781	0.0122883	0.0115578	0.0118081	6.59688e-06	0.372486
P_0555_307	1.016	289.139	0.0179348					0.0294555	0.0349294	0.0313756	0.0319201	0.0115781	0.0122883	0.0115578	0.0118081	0.000121402	0.369925
P_0555_404	2.003	308.128	0.017891					0.0443573	0.041315	0.0465189	0.0440637	0.024615	0.0252894	0.0224683	0.0241242	0.000162717	0.547485	03_FDDAp.TXT_6	2.029	308.127	1205	58.9527:23;84.0434:16;116.0696:16;130.0471:36;147.0690:39;193.0990:24;309.1437:60;310.1503:17;311.1276:109;
P_0555_322	1.377	182.032	0.0178424					0.0317302	0.0293786	0.0333722	0.0314937	0.0115781	0.0122883	0.0115578	0.0118081	3.82716e-05	0.374934	03_FDDAp.TXT_6	1.381	182.031	1215	71.9926:40;108.0499:16;112.0534:25;114.0367:20;118.0343:54;
P_0555_84	0.821	710.656	0.0178207					0.0318695	0.0282955	0.034591	0.0315853	0.0115781	0.0122883	0.0115578	0.0118081	0.000211753	0.373847	03_FDDAp.TXT_10	0.826	710.654	1600	122.9154:52;206.8908:19;208.9758:23;290.8471:56;291.8464:17;292.8440:55;292.9344:50;374.8164:21;376.8953:41;458.7717:44;460.7662:17;542.7319:38;544.7291:57;628.8203:17;1296.1567:27;
P_0555_643	3.672	218.122	0.0178006					0.0291073	0.0342073	0.0314015	0.031572	0.0115781	0.0122883	0.0115578	0.0118081	9.43707e-05	0.374004	03_FDDAp.TXT_3	3.675	218.123	1017	67.0527:49;175.1123:21;177.9622:29;201.0527:18;202.1275:18;218.1015:18;218.1236:17;219.1111:44;
P_0555_45	0.76	293.181	0.0177198					0.0330765	0.0278217	0.0333463	0.0314148	0.0115781	0.0122883	0.0115578	0.0118081	0.000207913	0.375876	02_FDDAp.TXT_11	0.778	293.184	1037	70.0679:17;174.1469:62;257.1601:20;265.0143:18;293.1809:25;
P_0555_551	3.155	176.075	0.017604		4		C00007579:Indole 3-carboxylic acid methyl ester;C00007578:4-Methoxyindole-3-carbaldehyde;C00007577:1-Methoxyindole-3-carbaldehyde	0.0287823	0.0295817	0.0349799	0.0311146	0.0115781	0.0122883	0.0115578	0.0118081	0.000298558	0.379502	02_FDDAp.TXT_7	3.164	176.073	1043	114.9757:23;128.0476:21;148.0724:25;149.0240:58;158.1112:74;
P_0555_594	3.411	308.112	0.0175744					0.0300822	0.0319509	0.0306755	0.0309029	0.0115781	0.0122883	0.0115578	0.0118081	2.93185e-06	0.382103	02_FDDAp.TXT_3	3.405	308.113	1227	130.0623:23;130.8733:19;184.0767:38;244.1018:20;245.0934:17;262.1065:24;308.1149:107;
P_0555_50	0.772	147.111	0.0174951	L-Lysine	1		C00001378:L-Lysine	0.0279931	0.0312514	0.0331648	0.0308031	0.0115781	0.0122883	0.0115578	0.0118081	0.000120579	0.38334	03_FDDAp.TXT_11	0.779	147.114	1374	88.9958:19;105.9673:37;110.0106:34;111.0091:22;130.0879:62;
P_0555_145	0.86	577.021	0.0174463					0.0325658	0.0300329	0.0296123	0.030737	0.0115781	0.0122883	0.0115578	0.0118081	1.89671e-05	0.384164
P_0555_251	0.971	192.088	0.0174034					0.0279467	0.0314996	0.0333982	0.0309482	0.0117402	0.0128536	0.0117658	0.0121199	0.000164	0.391618
P_0555_744	4.498	221.119	0.0173778					0.0295715	0.0298524	0.0318423	0.0304221	0.0115781	0.0122883	0.0115578	0.0118081	7.99031e-06	0.388141	02_FDDAp.TXT_4	4.505	221.12	1270	93.0655:24;95.0833:17;111.0784:21;123.0771:20;123.0917:20;146.0868:24;187.1207:23;203.1132:99;
P_0555_827	5.66	220.115	0.01731		4		C00001550:Pantothenic acid	0.0298733	0.0300104	0.0309348	0.0302728	0.0115781	0.0122883	0.0115578	0.0118081	7.33096e-07	0.390055
P_0555_788	4.96	319.055	0.017253					0.0256952	0.0312514	0.0351355	0.030694	0.0115781	0.0122883	0.0115578	0.0118081	0.00117711	0.384702	01_FDDAp.TXT_7	4.95	319.056	1062	116.9774:28;128.9892:18;188.2011:42;189.0998:24;193.0557:20;207.0642:20;217.0159:16;218.1171:30;221.6049:67;222.0957:39;249.0072:39;319.0554:51;319.2118:17;321.0475:50;
P_0555_363	1.816	182.081	0.0170076	L-Tyrosine	1		C00001397:L-Tyrosine	0.144445	0.141116	0.167743	0.151102	0.125854	0.133427	0.12843	0.129237	0.0325712	0.855297	04_FDDAp.TXT_3	1.796	182.081	3143	55.9345:20;91.0535:48;95.0491:21;104.0614:18;114.0551:35;119.0469:54;136.0753:225;137.0827:16;147.0475:63;159.9940:25;165.0527:43;166.0558:47;182.0832:20;228.7297:20;
P_0555_503	2.78	219.153	0.0169901					0.0274825	0.0280247	0.0341761	0.0298944	0.0115781	0.0122883	0.0115578	0.0118081	0.000556256	0.394992	03_FDDAp.TXT_4	2.791	219.152	1040	103.0609:44;147.1018:18;155.1530:143;192.1451:24;203.5649:34;219.1498:21;219.2553:35;220.1457:23;
P_0555_807	5.114	207.066	0.0169472		4 (No reference)		C00007397:3-Indolylmethylthiohydroximate	0.0275057	0.0312288	0.0301569	0.0296305	0.0115781	0.0122883	0.0115578	0.0118081	4.75912e-05	0.398511	02_FDDAp.TXT_3	5.123	207.066	1009	79.0525:48;99.5842:27;109.0995:17;118.8447:18;121.0959:48;145.1025:32;175.0411:27;181.1169:28;181.1238:20;
P_0555_334	1.63	275.135	0.0168937					0.0256952	0.0260165	0.0429664	0.0315594	0.0115781	0.0122883	0.0115578	0.0118081	0.012915	0.374154
P_0555_861	6.791	275.202	0.0168606					0.0361868	0.0341171	0.0299235	0.0334091	0.0165104	0.0155079	0.0136844	0.0152342	0.000422014	0.455989	02_FDDAp.TXT_2	6.835	275.201	1157	55.0179:20;67.0534:19;69.0701:25;105.0724:32;115.5579:21;127.0776:20;137.1272:16;142.0747:21;275.1965:142;
P_0555_336	1.736	198.043	0.0168572					0.0318462	0.0280473	0.0333204	0.0310713	0.0115781	0.014918	0.0134301	0.0133087	0.000324798	0.428329
P_0555_633	3.614	364.188	0.0168033					0.0275521	0.0284535	0.0342279	0.0300778	0.012597	0.0122883	0.0122743	0.0123865	0.000537572	0.411816	01_FDDAp.TXT_3	3.619	364.189	1192	84.0467:18;130.0547:81;147.0777:96;160.0804:21;196.1304:20;218.1232:28;368.0832:26;
P_0555_353	1.771	330.059	0.0167347					0.0285502	0.0303714	0.0359134	0.0316117	0.0139632	0.0147214	0.0133145	0.0139997	0.000720544	0.442865	01_FDDAp.TXT_10	1.732	330.056	1010	114.0899:18;269.1051:16;
P_0555_691	4.094	157.086	0.0166752					0.0386937	0.0426915	0.0477117	0.0430323	0.0255413	0.0273538	0.0226994	0.0251982	0.00186377	0.585565	02_FDDAp.TXT_2	4.086	157.084	1211	83.0865:32;96.9607:20;121.0634:55;157.0864:22;160.0796:39;219.0936:30;545.2381:26;618.5930:27;871.6963:79;926.5938:57;1499.9015:18;
P_0555_730	4.416	333.187	0.0166479					0.0366046	0.0415407	0.0353429	0.0378294	0.0166956	0.0200054	0.0231617	0.0199543	0.00127182	0.52748	01_FDDAp.TXT_2	4.404	333.184	1057	116.0706:124;143.0824:42;308.2746:24;633.3101:27;
P_0555_396	1.94	210.061	0.0166371					0.0253934	0.0303263	0.0317646	0.0291614	0.0115781	0.0122883	0.0115578	0.0118081	0.00043548	0.404921
P_0555_76	0.819	124.923	0.0164717					0.0590502	0.0614197	0.0603656	0.0602785	0.0442978	0.0441643	0.0417004	0.0433875	5.01711e-05	0.719783
P_0555_821	5.445	185.117	0.0164359					0.0430574	0.0460535	0.0402697	0.0431269	0.0242445	0.0257563	0.027808	0.0259363	0.000469025	0.601395	05_FDDAp.TXT_2	5.454	185.118	1078	89.5043:62;101.9407:22;122.9636:24;139.9700:21;1494.1252:37;
P_0555_93	0.836	586.877	0.0163953					0.0320087	0.0266032	0.0276935	0.0287685	0.0115781	0.0122883	0.0115578	0.0118081	0.00026331	0.410451
P_0555_517	2.917	245.094	0.0163208		4 (Not match)		C00000756:Biotin	0.0263451	0.0260391	0.0337093	0.0286978	0.0115781	0.0122883	0.0115578	0.0118081	0.00128703	0.411462	02_FDDAp.TXT_2	2.904	245.096	1095	159.9583:16;181.0986:238;246.1067:36;247.1120:27;
P_0555_246	0.966	370.165	0.0162658					0.0259273	0.0271447	0.031972	0.028348	0.0115781	0.0122883	0.0115578	0.0118081	0.000443067	0.416539
P_0555_127	0.855	365.986	0.0162291					0.0260898	0.0264001	0.0326203	0.02837	0.0115781	0.0122883	0.0115578	0.0118081	0.000751385	0.416216
P_0555_491	2.68	205.061	0.0161527					0.0259273	0.0301683	0.0281343	0.0280766	0.0115781	0.0122883	0.0115578	0.0118081	9.99239e-05	0.420565	03_FDDAp.TXT_5	2.687	205.061	1077	69.0695:69;80.9973:23;84.0469:25;95.0506:22;98.0194:28;135.0521:19;143.9667:20;163.0480:25;207.1050:23;208.0694:22;208.1375:447;
P_0555_676	3.94	234.153	0.0161388		4		C00007649:Hexahomomethionine	0.02414	0.0294688	0.0311163	0.0282417	0.0115781	0.0122883	0.0115578	0.0118081	0.000744711	0.418107	01_FDDAp.TXT_2	3.932	234.15	1083	104.1081:35;115.0929:27;119.0452:19;174.1327:30;177.1151:81;192.9251:19;234.1576:40;689.1705:18;707.3568:20;771.3330:18;1248.4971:25;
P_0555_831	5.665	216.143	0.0161027					0.0270647	0.0298073	0.0269934	0.0279551	0.0115781	0.0122883	0.0115578	0.0118081	3.61591e-05	0.422394
P_0555_188	0.885	174.897	0.0160807					0.0280163	0.0270996	0.0281602	0.0277587	0.0115781	0.0122883	0.0115578	0.0118081	1.30292e-06	0.425382
P_0555_524	2.983	239.151	0.0160679					0.0290841	0.0258811	0.0285233	0.0278295	0.0115781	0.0122883	0.0115578	0.0118081	4.73042e-05	0.4243	03_FDDAp.TXT_2	2.975	239.151	1126	147.0865:17;162.0977:30;179.0535:29;179.1117:21;179.1197:26;221.0977:21;223.1220:21;238.1523:28;239.1537:85;241.1900:18;249.0432:29;
P_0555_833	5.669	235.147	0.0159841					0.0294322	0.0275509	0.0274861	0.0281564	0.0115781	0.0136401	0.0115578	0.0122586	3.58939e-05	0.435376	03_FDDAp.TXT_3	5.682	235.147	1174	127.0417:16;161.0952:25;218.1229:85;
P_0555_293	0.989	182.03	0.0158184					0.0266236	0.0284309	0.0303125	0.0284557	0.0146347	0.0122883	0.0115578	0.0128269	0.000189792	0.450769
P_0555_480	2.64	400.147	0.0158007					0.0407595	0.0348166	0.0394918	0.0383559	0.0235267	0.0232987	0.0205959	0.0224738	0.000730649	0.585927	03_FDDAp.TXT_4	2.651	400.142	1308	96.0827:26;133.0768:20;156.0896:26;157.1102:30;170.1065:53;189.1101:20;230.5740:21;238.0905:92;
P_0555_809	5.122	209.119	0.0156317					0.0476997	0.0538382	0.0498379	0.0504586	0.0356605	0.0357345	0.0331939	0.034863	0.000706617	0.690922	03_FDDAp.TXT_2	5.111	209.118	1909	79.0510:23;83.0467:19;105.0685:16;107.0488:17;111.0451:31;121.0628:26;148.0491:49;163.1104:27;176.0441:18;181.1160:95;
P_0555_741	4.488	245.139	0.0156233					0.0278306	0.0344781	0.0319201	0.0314096	0.0162093	0.0172774	0.0139155	0.0158008	0.000998458	0.503055	03_FDDAp.TXT_5	4.483	245.138	1354	95.0487:30;97.0999:26;125.0967:54;140.3934:16;194.1251:24;200.0510:17;227.1505:20;
P_0555_348	1.752	146.064	0.0154746		4 (Not match)		C00007667:5-Methylsufinylpentyl nitrile;C00000112:Indole-3-carboxaldehyde	0.0269486	0.0261745	0.0289382	0.0273537	0.0123886	0.0136155	0.0115578	0.0125206	6.43215e-05	0.457729	01_FDDAp.TXT_11	1.749	146.065	1133	81.0335:49;82.0643:17;84.0443:36;87.0640:23;91.0551:32;130.0482:67;146.0623:53;
P_0555_128	0.855	435.056	0.0153943					0.0273896	0.0237827	0.0286789	0.026617	0.0115781	0.0122883	0.0115578	0.0118081	0.000283882	0.443628
P_0555_565	3.234	297.066	0.0153393					0.0246971	0.0275509	0.0269415	0.0263965	0.0115781	0.0122883	0.0115578	0.0118081	4.24419e-05	0.447334	03_FDDAp.TXT_4	3.258	297.068	1024	127.0050:17;159.9860:43;199.9878:20;214.0706:22;234.1455:21;264.1614:20;297.0675:71;297.1477:25;299.0583:20;
P_0555_765	4.778	97.1017	0.015193					0.0404809	0.0467304	0.0478413	0.0450176	0.0315619	0.0289513	0.0300039	0.0301724	0.00177096	0.670236	01_FDDAp.TXT_5	4.805	97.1014	1075	80.9673:23;95.0897:41;
P_0555_299	0.999	476.011	0.0151582					0.0238847	0.0261293	0.028264	0.0260927	0.0115781	0.0122883	0.0115578	0.0118081	0.000187387	0.452543
P_0555_340	1.743	438.057	0.0151436		4 (No reference)		C00007545:Glucoraphanin	0.0237454	0.0246627	0.0306496	0.0263525	0.0115781	0.0122883	0.0115578	0.0118081	0.00130709	0.44808	02_FDDAp.TXT_11	1.752	438.053	1315	85.0105:16;117.0333:25;132.0463:28;196.0514:121;198.0441:35;220.9988:16;239.0713:16;358.1065:25;
P_0555_740	4.485	227.128	0.0151084					0.0262291	0.0249786	0.0289641	0.0267239	0.0121338	0.0122883	0.0132452	0.0125558	0.000160677	0.469834	03_FDDAp.TXT_8	4.503	227.129	1083	67.1567:22;79.0566:21;81.9644:20;126.8130:21;166.4529:33;168.0224:23;180.5172:36;182.9732:17;1262.6794:16;
P_0555_651	3.71	243.136	0.0149658					0.0249988	0.0271447	0.0250486	0.0257307	0.0115781	0.0122883	0.0115578	0.0118081	2.43687e-05	0.458909	02_FDDAp.TXT_4	3.711	243.134	1187	67.0553:28;86.0948:17;97.1026:45;132.0325:18;181.0818:18;200.1306:16;243.1086:25;
P_0555_193	0.886	74.0599	0.0149286					0.0248364	0.0251816	0.0266304	0.0255495	0.0115781	0.0122883	0.0115578	0.0118081	1.07509e-05	0.462165
P_0555_541	3.091	138.128	0.0149234					0.0273664	0.0254524	0.0243744	0.0257311	0.0115781	0.0122883	0.0115578	0.0118081	5.25909e-05	0.458903
P_0555_780	4.89	227.129	0.0148385					0.0372777	0.0375468	0.0377026	0.0375091	0.0225773	0.0257563	0.0231155	0.0238164	7.92483e-05	0.63495	01_FDDAp.TXT_2	4.888	227.127	1329	52.1494:21;93.5047:74;97.0530:20;107.0887:40;183.0134:18;226.1591:21;229.1291:19;
P_0555_450	2.34	131.049	0.0148241					0.0271343	0.0236473	0.0272008	0.0259941	0.0115781	0.0135909	0.0115578	0.0122422	0.000264246	0.470962
P_0555_375	1.842	231.145	0.0148165					0.0239311	0.023918	0.0288604	0.0255698	0.0115781	0.0122883	0.0115578	0.0118081	0.000581518	0.461796	03_FDDAp.TXT_10	1.843	231.146	1435	55.0281:20;86.0971:20;101.9858:31;112.0337:20;140.0349:17;140.0715:20;163.9927:34;166.1004:30;171.1172:18;194.0903:18;198.0741:16;230.1001:29;231.0938:23;231.1339:27;231.1497:80;
P_0555_105	0.843	349.885	0.0148089					0.0253934	0.0245498	0.0260599	0.0253344	0.0115781	0.0122883	0.0115578	0.0118081	5.48854e-06	0.466088
P_0555_372	1.837	101.024	0.0147534					0.0443805	0.0581705	0.0582912	0.0536141	0.0421674	0.0364964	0.0346501	0.0377713	0.0184378	0.704504	01_FDDAp.TXT_10	1.855	101.025	1139	73.0285:32;101.0247:61;
P_0555_511	2.862	317.111	0.0147218					0.0215867	0.0250688	0.0310644	0.0259067	0.0115781	0.0122883	0.0115578	0.0118081	0.00355373	0.455792	03_FDDAp.TXT_6	2.866	317.113	1317	70.0658:21;71.0663:22;113.0571:34;128.0432:32;141.1653:26;145.0466:16;160.0166:19;176.1071:17;203.1096:18;225.1096:16;231.0287:24;289.1059:17;321.1187:17;321.1774:16;
P_0555_784	4.957	221.1	0.0146872					0.0251613	0.025317	0.024919	0.0251324	0.0115781	0.0122883	0.0115578	0.0118081	4.80032e-07	0.469833
P_0555_277	0.983	217.13	0.0146777					0.0242561	0.0257683	0.0253339	0.0251194	0.0115781	0.0122883	0.0115578	0.0118081	6.3852e-06	0.470077
P_0555_59	0.8	223.025	0.0145807					0.0242329	0.0261068	0.0246337	0.0249911	0.0115781	0.0122883	0.0115578	0.0118081	1.43033e-05	0.47249
P_0555_78	0.819	794.619	0.0145404					0.0265076	0.0246627	0.0238558	0.0250087	0.0115781	0.0122883	0.0115578	0.0118081	4.36982e-05	0.472158
P_0555_672	3.876	189.095	0.0145204					0.0241168	0.0238278	0.0266044	0.0248497	0.0115781	0.0122883	0.0115578	0.0118081	6.99084e-05	0.47518	03_FDDAp.TXT_3	3.881	189.094	1279	128.1479:27;147.0291:35;189.0974:82;193.1492:18;
P_0555_286	0.986	612.155	0.0144966					0.0234669	0.0234216	0.0280047	0.0249644	0.0115781	0.0122883	0.0115578	0.0118081	0.000514019	0.472996
P_0555_579	3.32	392.234	0.0144888					0.0232116	0.0248883	0.0263192	0.0248064	0.0115781	0.0122883	0.0115578	0.0118081	7.58769e-05	0.47601
P_0555_655	3.743	274.203	0.0143961					0.0235365	0.0230606	0.0277454	0.0247808	0.0115781	0.0122883	0.0115578	0.0118081	0.000501553	0.4765	02_FDDAp.TXT_5	3.763	274.2	1066	56.0593:36;215.1236:23;260.0897:19;274.1987:60;277.1409:18;
P_0555_88	0.823	962.54	0.0143245					0.0253238	0.0240309	0.0241929	0.0245159	0.0115781	0.0122883	0.0115578	0.0118081	5.67243e-06	0.48165
P_0555_501	2.752	116.068	0.0143203		4 (No MSMS)		C00001388:L-Proline	0.0238847	0.0242339	0.0252301	0.0244496	0.0115781	0.0122883	0.0115578	0.0118081	5.64274e-06	0.482955
P_0555_121	0.853	476.959	0.0141223					0.021726	0.0240986	0.0272527	0.0243591	0.0115781	0.0122883	0.0115578	0.0118081	0.000745297	0.48475
P_0555_842	6.088	199.134	0.0140976					0.0427325	0.0425109	0.0384546	0.0412327	0.0292694	0.0276242	0.0285939	0.0284958	0.000488393	0.691099	03_FDDAp.TXT_3	6.091	199.133	1550	96.9592:19;96.9693:16;111.0800:47;135.1171:89;136.1160:20;153.1253:20;199.1008:24;
P_0555_258	0.975	353.161	0.0138052					0.0243953	0.0213683	0.0254376	0.0237337	0.0115781	0.0122883	0.0115578	0.0118081	0.00033063	0.497522
P_0555_612	3.534	243.135	0.0137798					0.0234669	0.0240534	0.0231557	0.0235587	0.0115781	0.0122883	0.0115578	0.0118081	2.5211e-06	0.501219	03_FDDAp.TXT_3	3.533	243.134	1054	84.0444:20;86.0941:20;116.0686:24;140.1095:18;168.1047:16;175.6973:49;197.4308:29;244.1927:19;
P_0555_810	5.124	191.107	0.0137535		4		C00007596:LL-2,6-Diaminoheptanedioate;C00007595:meso-2,6-Diaminoheptanedioate	0.0372081	0.0407284	0.038273	0.0387365	0.0270696	0.0283861	0.0245256	0.0266604	0.000713395	0.68825	03_FDDAp.TXT_3	5.133	191.107	1755	79.0569:29;145.1010:24;147.0801:28;173.0966:22;191.1117:120;192.1127:20;
P_0555_305	1.012	555.131	0.0137313					0.0222831	0.0213683	0.0281084	0.0239199	0.0115781	0.0122883	0.0115578	0.0118081	0.00233908	0.49365
P_0555_352	1.771	173.141	0.013675					0.022817	0.0236021	0.0236225	0.0233472	0.0115781	0.0122883	0.0115578	0.0118081	2.75558e-06	0.505759
P_0555_522	2.98	381.175	0.0136483					0.0218653	0.0217068	0.0274861	0.023686	0.0115781	0.0122883	0.0115578	0.0118081	0.0017205	0.498524	02_FDDAp.TXT_2	2.989	381.178	1021	101.7552:41;142.0917:17;147.0522:26;175.0370:39;175.0468:30;175.1224:34;207.0710:26;285.8044:24;322.0995:18;365.2208:17;376.1757:20;381.1747:122;
P_0555_850	6.281	226.18	0.0136446					0.101017	0.0316124	0.0437184	0.0587825	0.0328818	0.0329819	0.0378401	0.0345679	0.161198	0.588065	05_FDDAp.TXT_2	6.289	226.181	1221	81.5211:18;197.8991:22;208.1715:18;226.1814:35;226.1886:85;
P_0555_331	1.493	123.055	0.0136416		4		C00001161:meso-Erythritol;C00000209:Nicotinamide	0.048721	0.047272	0.0617918	0.0525949	0.0354753	0.0431321	0.0377939	0.0388004	0.0275641	0.737721	06_FDDAp.TXT_7	1.501	123.054	1170	97.0528:25;123.0571:222;124.0569:20;126.0508:20;126.0632:20;
P_0555_236	0.95	429.075	0.0135855					0.0237222	0.023038	0.0229223	0.0232275	0.0115781	0.0122883	0.0115578	0.0118081	2.52452e-06	0.508365
P_0555_405	2.005	184.062	0.0135579					0.0223759	0.023557	0.0235447	0.0231592	0.0115781	0.0122883	0.0115578	0.0118081	7.96481e-06	0.509865
P_0555_460	2.446	219.135	0.0135398					0.0206351	0.0257006	0.0240114	0.023449	0.0115781	0.0122883	0.0115578	0.0118081	0.000758664	0.503563
P_0555_757	4.677	313.158	0.0134999					0.0201012	0.023038	0.0276676	0.0236023	0.0115781	0.0122883	0.0115578	0.0118081	0.00299536	0.500293	03_FDDAp.TXT_2	4.696	313.158	1041	123.0535:24;151.0470:23;182.7660:33;250.1393:16;313.1589:60;314.1624:16;
P_0555_389	1.891	220.083	0.0134779					0.0232812	0.0222709	0.0235187	0.0230236	0.0115781	0.0122883	0.0115578	0.0118081	7.80998e-06	0.512868
P_0555_702	4.218	190.107	0.0134623					0.0304768	0.0281827	0.0367172	0.0317922	0.0174598	0.0215783	0.0201798	0.0197393	0.00647082	0.620885
P_0555_840	5.994	211.132	0.0133619					0.0228866	0.0252493	0.0212887	0.0231416	0.0115781	0.0122883	0.0115578	0.0118081	0.000323325	0.510254	01_FDDAp.TXT_2	5.982	211.132	1067	176.0865:55;212.1173:18;1153.2921:20;
P_0555_664	3.825	170.117	0.0133345					0.0215403	0.0209396	0.0272268	0.0232356	0.0115781	0.0122883	0.0115578	0.0118081	0.00239496	0.508189	03_FDDAp.TXT_4	3.822	170.117	1223	96.9608:42;97.0989:36;115.9567:18;152.1064:20;287.2235:16;
P_0555_562	3.19	262.164	0.0133244					0.0243025	0.0189765	0.027149	0.023476	0.0115781	0.0122883	0.0115578	0.0118081	0.00417806	0.502985
P_0555_383	1.874	133.034	0.0133078					0.0252542	0.023715	0.0205886	0.0231859	0.0115781	0.0122883	0.0115578	0.0118081	0.000612329	0.509277
P_0555_795	4.966	347.045	0.0132803					0.0228402	0.0206462	0.0251523	0.0228796	0.0115781	0.0122883	0.0115578	0.0118081	0.000557447	0.516096
P_0555_714	4.272	236.133	0.0132329					0.0245578	0.0257232	0.0270452	0.0257754	0.0147736	0.0161223	0.0136613	0.0148524	0.000208313	0.576224
P_0555_492	2.683	218.14	0.0131002					0.0213082	0.0204657	0.0268378	0.0228706	0.0115781	0.0122883	0.0115578	0.0118081	0.00267117	0.516299
P_0555_297	0.996	158.081	0.0130262					0.0223759	0.0215488	0.0229223	0.0222824	0.0115781	0.0122883	0.0115578	0.0118081	1.15945e-05	0.529929
P_0555_87	0.823	878.574	0.0130225					0.0256023	0.0242339	0.019318	0.0230514	0.0115781	0.0122883	0.0115578	0.0118081	0.00213429	0.512248
P_0555_705	4.222	226.066	0.0130164					0.0234205	0.021436	0.0221704	0.0223423	0.0115781	0.0122883	0.0115578	0.0118081	3.68037e-05	0.528508	03_FDDAp.TXT_4	4.228	226.069	1015	107.0866:43;145.9268:18;164.0496:23;175.0396:23;175.0476:28;176.0440:21;179.0647:24;192.0344:16;207.0677:52;208.0669:31;224.0700:19;
P_0555_626	3.582	374.222	0.0129297					0.0188014	0.0235345	0.025645	0.0226603	0.0115781	0.0122883	0.0115578	0.0118081	0.00299059	0.521091	01_FDDAp.TXT_4	3.583	374.22	1064	166.0872:29;210.1093:24;300.1198:17;310.2276:32;315.1678:22;323.1637:16;346.1342:17;366.6638:30;370.2198:21;374.2315:117;375.1838:16;376.2188:23;376.2308:21;
P_0555_211	0.915	104.07	0.0129269		4 (No MSMS)		C00001337:gamma-Aminobutyric acid	0.0204958	0.022316	0.0238299	0.0222139	0.0115781	0.0122883	0.0115578	0.0118081	0.000234647	0.531562
P_0555_397	1.946	372.116	0.0129047					0.02161	0.0216391	0.0230001	0.022083	0.0115781	0.0122883	0.0115578	0.0118081	1.90129e-05	0.534712
P_0555_275	0.982	337.162	0.0128864					0.0210529	0.0221129	0.023052	0.0220726	0.0115781	0.0122883	0.0115578	0.0118081	4.03428e-05	0.534965
P_0555_224	0.933	129.066	0.0128439					0.0343299	0.033914	0.0353948	0.0345462	0.0243372	0.0216275	0.026213	0.0240592	0.00085431	0.696435
P_0555_104	0.843	265.922	0.0128262					0.0218421	0.0225191	0.0216258	0.0219957	0.0115781	0.0122883	0.0115578	0.0118081	4.67393e-06	0.536836
P_0555_282	0.984	167.093	0.0127887					0.0224688	0.0202175	0.0233372	0.0220078	0.0115781	0.0122883	0.0115578	0.0118081	0.00022226	0.536539
P_0555_843	6.131	329.135	0.0125961					0.0260434	0.0252493	0.0175807	0.0229578	0.0115781	0.0122883	0.0115578	0.0118081	0.00733094	0.514338	02_FDDAp.TXT_3	6.12	329.135	1091	115.4499:20;155.0243:17;263.1240:27;329.1298:18;330.1985:23;
P_0555_855	6.485	273.188	0.0124218					0.0184996	0.0261293	0.0218592	0.0221627	0.0115781	0.0122883	0.0115578	0.0118081	0.00478531	0.532789
P_0555_592	3.391	277.141	0.0121205		4		C00007227:Saccharopine	0.0205654	0.020917	0.0211332	0.0208719	0.0115781	0.0122883	0.0115578	0.0118081	3.19464e-06	0.565741
P_0555_476	2.606	130.066	0.0120347					0.0197762	0.0221355	0.0206664	0.0208594	0.0115781	0.0122883	0.0115578	0.0118081	0.000120691	0.566079	02_FDDAp.TXT_3	2.61	130.064	1102	86.0951:29;130.0439:25;130.0662:114;131.0629:16;
P_0555_495	2.704	161.064	0.0120259					0.0222599	0.0185703	0.0221444	0.0209915	0.0115781	0.0122883	0.0115578	0.0118081	0.000872322	0.562515
P_0555_641	3.643	247.147	0.0119726					0.0175479	0.0222032	0.0238558	0.0212023	0.0115781	0.0122883	0.0115578	0.0118081	0.00392285	0.556923
P_0555_878	7.191	273.186	0.0119506					0.0366046	0.0345007	0.0287826	0.0332959	0.0256802	0.024036	0.0183075	0.0226746	0.0151798	0.681001	03_FDDAp.TXT_3	7.187	273.184	1468	119.0791:18;130.0784:38;151.0110:28;161.0943:18;175.1124:17;217.1851:81;273.1836:134;274.1956:75;275.2038:16;
P_0555_832	5.668	256.077	0.0119451					0.0195905	0.0205785	0.0217814	0.0206502	0.0115781	0.0122883	0.0115578	0.0118081	9.94628e-05	0.571814	02_FDDAp.TXT_4	5.679	256.078	1163	154.1213:19;215.0690:42;258.1116:45;
P_0555_158	0.869	157.109	0.0118649					0.0201012	0.0209621	0.0204849	0.0205161	0.0115781	0.0122883	0.0115578	0.0118081	7.39863e-06	0.575552
P_0555_602	3.476	301.225	0.0115761					0.0186389	0.0187734	0.02453	0.0206474	0.0115781	0.0122883	0.0115578	0.0118081	0.00533732	0.57189
P_0555_356	1.777	230.113	0.0115676					0.0171069	0.0209847	0.0239595	0.0206837	0.0115781	0.0122883	0.0115578	0.0118081	0.00566083	0.570887
P_0555_97	0.841	601.769	0.0115078					0.0185692	0.0194503	0.0225852	0.0202016	0.0115781	0.0122883	0.0115578	0.0118081	0.00125051	0.584511
P_0555_83	0.821	294.843	0.0115013					0.0182443	0.0196083	0.0229742	0.0202756	0.0115781	0.0122883	0.0115578	0.0118081	0.00201639	0.582378
P_0555_611	3.528	171.056	0.0114655					0.0169909	0.0207365	0.0239595	0.0205623	0.0115781	0.0122883	0.0115578	0.0118081	0.00623843	0.574258	01_FDDAp.TXT_3	3.536	171.055	1043	110.0998:20;130.9651:30;169.0724:26;
P_0555_390	1.92	336.171	0.0114592		4		C00007324:Isopentenyladenosine	0.0194745	0.019157	0.0212369	0.0199561	0.0115781	0.0122883	0.0115578	0.0118081	0.000147218	0.591701
P_0555_323	1.377	344.084	0.0112781					0.0198691	0.0238278	0.0176585	0.0204518	0.0115781	0.0122883	0.0115578	0.0118081	0.00449217	0.577361	02_FDDAp.TXT_8	1.383	344.08	1131	118.0291:25;124.0394:33;127.0356:22;182.0294:73;
P_0555_649	3.701	279.175	0.0112174					0.0183371	0.0198114	0.0207961	0.0196482	0.0115781	0.0122883	0.0115578	0.0118081	0.000241302	0.600975
P_0555_880	7.48	277.181	0.0112094					0.065178	0.0659551	0.0455854	0.0589062	0.0609008	0.0416575	0.0287788	0.043779	0.128799	0.743199	03_FDDAp.TXT_2	7.493	277.18	2337	69.0695:19;71.0861:25;81.0647:21;109.1028:23;135.1166:17;137.0589:182;145.0987:19;181.1215:35;221.1847:24;249.1824:25;275.1974:16;277.1754:140;277.2231:23;278.2156:24;284.6057:20;1070.5546:16;
P_0555_459	2.432	227.104	0.0111481		4		C00007339:Porphobilinogen	0.0190799	0.0194955	0.0198626	0.0194793	0.0115781	0.0122883	0.0115578	0.0118081	1.01319e-05	0.606185
P_0555_182	0.883	90.056	0.0109137		4 (No MSMS)		C00001332:L-Alanine;C00001333:beta-Alanine	0.0187085	0.020037	0.0189291	0.0192249	0.0115781	0.0122883	0.0115578	0.0118081	4.95586e-05	0.614208
P_0555_376	1.844	172.098	0.0108997					0.0202405	0.017758	0.0198366	0.0192784	0.0115781	0.0122883	0.0115578	0.0118081	0.000376287	0.612503
P_0555_464	2.469	189.019	0.0108076					0.0165963	0.0183447	0.0254894	0.0201435	0.0115781	0.0122883	0.0115578	0.0118081	0.0189703	0.586198	03_FDDAp.TXT_5	2.457	189.018	1068	159.0916:17;748.3781:16;
P_0555_324	1.38	217.13	0.0107985					0.0189638	0.0172616	0.0217036	0.0193097	0.0115781	0.0122883	0.0115578	0.0118081	0.00234047	0.61151
P_0555_359	1.796	245.078	0.0107888					0.0177104	0.0190216	0.0205886	0.0191069	0.0115781	0.0122883	0.0115578	0.0118081	0.000542466	0.618
P_0555_623	3.578	350.176	0.0105805					0.0181514	0.0197888	0.0184883	0.0188095	0.0115781	0.0122883	0.0115578	0.0118081	0.000112846	0.627771
P_0555_822	5.449	139.112	0.0105071					0.0199155	0.0182996	0.0180734	0.0187628	0.0115781	0.0122883	0.0115578	0.0118081	0.000188824	0.629333
P_0555_456	2.406	252.074	0.0104658					0.0286431	0.0270093	0.0291197	0.0282574	0.0177608	0.0203986	0.0241095	0.0207563	0.00916371	0.734545	03_FDDAp.TXT_5	2.398	252.073	1196	132.7206:17;136.0630:29;153.0662:18;252.0741:100;253.0789:16;255.1434:23;
P_0555_453	2.372	277.087	0.0103899					0.0186389	0.0173519	0.0196811	0.0185573	0.0115781	0.0122883	0.0115578	0.0118081	0.000351483	0.636304
P_0555_427	2.223	281.118	0.0103851					0.0183603	0.0193601	0.0179437	0.0185547	0.0115781	0.0122883	0.0115578	0.0118081	7.68443e-05	0.636391
P_0555_333	1.512	286.151	0.0103804					0.0190567	0.0162688	0.0213665	0.0188973	0.0115781	0.0122883	0.0115578	0.0118081	0.00449297	0.624853
P_0555_540	3.088	289.195	0.0103563					0.0175479	0.0178031	0.0203812	0.0185774	0.0115781	0.0122883	0.0115578	0.0118081	0.000970511	0.635614
P_0555_339	1.739	795.145	0.0103017					0.0183603	0.0178934	0.0188513	0.0183683	0.0115781	0.0122883	0.0115578	0.0118081	2.8564e-05	0.642848
P_0555_56	0.79	488.791	0.010291					0.0174087	0.0167426	0.0231039	0.019085	0.0115781	0.0122883	0.0115578	0.0118081	0.0115864	0.618707
P_0555_380	1.857	162.058	0.0102409		4 (No MSMS)		C00000113:Indole-3-carboxylic acid	0.0165498	0.020037	0.0190847	0.0185572	0.0115781	0.0122883	0.0115578	0.0118081	0.00160394	0.636307
P_0555_547	3.127	369.111	0.0101794		4 (No reference)		C00007398:3-Indolylmethyldesulfoglucosinolate	0.0196834	0.0207816	0.0241151	0.0215267	0.0115781	0.0185308	0.0115578	0.0138889	0.0231062	0.645193	02_FDDAp.TXT_8	3.154	369.114	1141	130.0655:18;175.0376:19;207.0573:17;210.0553:34;252.0928:42;305.1869:16;371.2417:18;
P_0555_593	3.404	273.192	0.0101191					0.0189406	0.0155693	0.0218592	0.0187897	0.0115781	0.0122883	0.0115578	0.0118081	0.00948123	0.628432	03_FDDAp.TXT_3	3.403	273.193	1076	116.0741:35;171.0961:31;184.1334:30;188.0707:20;192.0685:27;213.1477:58;233.8448:24;273.1942:18;275.1515:35;275.1631:40;277.1486:16;
P_0555_48	0.772	116.07	0.00998184		4 (No MSMS)		C00001388:L-Proline	0.0183835	0.0175324	0.0180475	0.0179878	0.0115781	0.0122883	0.0115578	0.0118081	2.85171e-05	0.656449
P_0555_560	3.185	232.154	0.00995736					0.0167355	0.0169908	0.021548	0.0184248	0.0115781	0.0122883	0.0115578	0.0118081	0.00694063	0.640879
P_0555_249	0.97	407.114	0.00995326					0.0200316	0.0143508	0.0227408	0.0190411	0.0115781	0.0122883	0.0115578	0.0118081	0.0217923	0.620136
P_0555_100	0.842	517.805	0.00987624					0.0171069	0.018119	0.0183586	0.0178615	0.0115781	0.0122883	0.0115578	0.0118081	9.0351e-05	0.661089
P_0555_446	2.322	389.232	0.00983849					0.0186853	0.0174196	0.0175029	0.0178693	0.0115781	0.0122883	0.0115578	0.0118081	0.000107849	0.660803
P_0555_199	0.892	290.064	0.00980403					0.0182211	0.0187057	0.0168028	0.0179099	0.0115781	0.0122883	0.0115578	0.0118081	0.000297813	0.659305
P_0555_279	0.983	532.2	0.00979398					0.0175944	0.0194955	0.0168547	0.0179815	0.0115781	0.0122883	0.0115578	0.0118081	0.000842583	0.656679
P_0555_763	4.77	209.118	0.00974398					0.0183139	0.0182319	0.0208998	0.0191485	0.0135232	0.0138612	0.0115578	0.0129807	0.00276206	0.677898	03_FDDAp.TXT_8	4.775	209.117	1246	109.0626:28;192.3066:17;209.1216:19;210.0867:25;211.1305:24;
P_0555_877	7.188	309.205	0.00973604					0.0251149	0.0255652	0.0178141	0.0228314	0.0180387	0.0154341	0.0115578	0.0150102	0.0336931	0.657436	03_FDDAp.TXT_4	7.188	309.205	1159	127.9934:17;132.8432:16;139.1136:18;145.0960:16;149.0929:21;273.1818:19;273.1916:26;291.1944:35;309.0923:17;
P_0555_675	3.899	289.177	0.00971386					0.0148322	0.0157498	0.0303384	0.0203068	0.0115781	0.0122883	0.0115578	0.0118081	0.0831364	0.581483	03_FDDAp.TXT_3	3.89	289.175	1251	85.0388:18;105.0678:35;109.1008:22;135.0823:33;210.1482:104;244.1928:20;289.1814:67;
P_0555_94	0.837	502.913	0.00966167					0.0204262	0.0168103	0.0169065	0.0180477	0.0115781	0.0122883	0.0115578	0.0118081	0.00339215	0.654271
P_0555_493	2.686	250.149	0.00963839					0.016573	0.0181867	0.0180993	0.0176197	0.0115781	0.0122883	0.0115578	0.0118081	0.00027214	0.670162
P_0555_506	2.804	162.074	0.0095685		4		C00007393:L-2-Aminoadipate	0.0174783	0.0158852	0.0200441	0.0178025	0.0115781	0.0122883	0.0115578	0.0118081	0.00415877	0.66328
P_0555_234	0.948	461.18	0.00947795					0.0180354	0.0159303	0.0186438	0.0175365	0.0115781	0.0122883	0.0115578	0.0118081	0.00129925	0.673341
P_0555_767	4.779	107.085	0.00940542					0.015575	0.0181642	0.0188513	0.0175301	0.0115781	0.0122883	0.0115578	0.0118081	0.00253367	0.673586
P_0555_525	3.017	188.091	0.00936956					0.0170373	0.0164944	0.0183586	0.0172968	0.0115781	0.0122883	0.0115578	0.0118081	0.000405091	0.682674
P_0555_650	3.708	172.097	0.00932055					0.0332622	0.0324699	0.0394399	0.0350573	0.0282042	0.0290988	0.0289175	0.0287402	0.0233039	0.819805	02_FDDAp.TXT_6	3.714	172.096	1258	69.0676:18;104.0335:24;116.0339:25;116.9781:36;144.0987:21;154.0934:34;172.0977:66;
P_0555_829	5.664	240.104	0.00928553					0.0173158	0.0173744	0.0168287	0.017173	0.0115781	0.0122883	0.0115578	0.0118081	2.72434e-05	0.687595
P_0555_462	2.45	266.104	0.00927973					0.0194049	0.015637	0.0175029	0.0175149	0.0115781	0.0122883	0.0115578	0.0118081	0.00343531	0.674172
P_0555_769	4.78	153.09	0.00921399					0.0200084	0.0216842	0.0199922	0.0205616	0.0142179	0.0167121	0.0139387	0.0149562	0.00291708	0.727387
P_0555_692	4.095	83.0866	0.00884903					0.0151804	0.0174196	0.0179956	0.0168652	0.0115781	0.0122883	0.0115578	0.0118081	0.00238346	0.700145
P_0555_723	4.303	155.108	0.00880912					0.0166427	0.0151406	0.0191106	0.0169646	0.0115781	0.0122883	0.0115578	0.0118081	0.00601826	0.696041
P_0555_704	4.221	124.113	0.00874071					0.0163177	0.0167201	0.0165954	0.0165444	0.0115781	0.0122883	0.0115578	0.0118081	3.01213e-05	0.71372
P_0555_684	4.009	319.165	0.00871053					0.0141358	0.0179611	0.0192402	0.0171124	0.0115781	0.0122883	0.0115578	0.0118081	0.0134207	0.69003
P_0555_422	2.181	217.157	0.00871011					0.0179193	0.0209621	0.0140801	0.0176539	0.0115781	0.0122883	0.0115578	0.0118081	0.0217336	0.668866
P_0555_388	1.888	194.082	0.00864434					0.0253238	0.0233765	0.023415	0.0240384	0.0186407	0.0202266	0.0185386	0.0191353	0.00218115	0.79603	01_FDDAp.TXT_9	1.911	194.082	1241	110.0592:39;194.0829:36;195.1267:21;
P_0555_544	3.109	172.098	0.00863243					0.0152964	0.015998	0.0190069	0.0167671	0.0115781	0.0122883	0.0115578	0.0118081	0.00650844	0.70424
P_0555_858	6.564	331.155	0.00857453					0.0188478	0.0225416	0.0129651	0.0181182	0.0115781	0.0122883	0.0115578	0.0118081	0.0436006	0.651725	01_FDDAp.TXT_2	6.567	331.152	1040	129.0391:21;189.0826:24;235.1774:48;267.1608:30;331.1542:97;
P_0555_73	0.818	1048.5	0.00853622					0.0147858	0.0158852	0.020433	0.0170347	0.0115781	0.0122883	0.0115578	0.0118081	0.0200723	0.693178
P_0555_766	4.778	189.112	0.00850402					0.0165034	0.0214134	0.0179956	0.0186375	0.0135001	0.0131239	0.0138231	0.0134824	0.0122976	0.7234	03_FDDAp.TXT_8	4.788	189.111	1025	79.0543:23;81.0787:35;83.0824:60;109.1010:19;125.0937:50;125.1011:20;128.1439:22;149.0191:24;171.1007:111;171.1127:32;191.1088:33;
P_0555_772	4.782	283.05	0.00848151					0.03368	0.0254524	0.0324906	0.030541	0.0239898	0.0242572	0.0257969	0.0246813	0.0448357	0.808137	04_FDDAp.TXT_6	4.79	283.05	1039	127.9864:19;141.9611:26;141.9708:27;155.9870:17;195.0910:20;198.0349:20;245.0331:21;282.2155:23;287.0469:49;287.0644:105;
P_0555_435	2.235	119.053	0.00843213					0.0155517	0.016359	0.0168287	0.0162465	0.0115781	0.0122883	0.0115578	0.0118081	0.000280342	0.726806
P_0555_505	2.804	115.058	0.00842547					0.0166891	0.0175098	0.0151692	0.016456	0.0115781	0.0122883	0.0115578	0.0118081	0.00153256	0.717552
P_0555_481	2.643	188.109	0.00841658					0.0209832	0.0184801	0.0216777	0.0203803	0.0142411	0.0159503	0.0165738	0.0155884	0.0080088	0.764873	03_FDDAp.TXT_6	2.636	188.11	1096	114.0329:33;133.0377:28;145.9274:22;188.1055:39;
P_0555_440	2.236	203.14	0.0083307					0.0145769	0.0174196	0.0171658	0.0163874	0.0115781	0.0122883	0.0115578	0.0118081	0.00409675	0.720557
P_0555_901	9.244	277.217	0.00832195					0.14679	0.248454	0.0923376	0.162527	0.171472	0.154464	0.091445	0.139127	0.337494	0.856022	01_FDDAp.TXT_2	9.194	277.216	13600	67.0555:57;69.0714:27;79.0552:22;81.0618:18;83.0850:19;91.0522:17;93.0647:41;93.0714:136;95.0856:38;107.0868:66;108.0937:27;113.0554:18;121.1054:21;122.1001:17;122.1093:20;132.0817:17;135.1156:25;144.0889:17;148.1310:18;149.1327:56;161.1286:18;163.1464:37;175.1436:34;185.1288:44;195.1374:26;235.1679:20;259.2093:24;277.2167:600;278.2153:45;278.2254:24;279.2348:50;
P_0555_355	1.777	112.088	0.0082251					0.020078	0.0141252	0.0164916	0.0168983	0.0115781	0.0122883	0.0115578	0.0118081	0.0217588	0.698773
P_0555_358	1.796	160.109	0.00818914					0.0171533	0.0150503	0.0161805	0.016128	0.0115781	0.0122883	0.0115578	0.0118081	0.00135656	0.732145
P_0555_884	7.704	149.023	0.00816777		4		C00007474:2-Oxo-4-(methylthio)butanoic acid	0.164988	0.241753	0.259743	0.222161	0.369457	0.0986262	0.11248	0.193521	0.386423	0.871084	03_FDDAp.TXT_2	7.704	149.023	7084	61.6396:18;81.0108:16;93.0315:31;99.1101:17;124.0370:20;149.0216:246;150.0284:33;1452.5140:29;
P_0555_384	1.874	151.043	0.0081645					0.0162249	0.0152985	0.0164138	0.0159791	0.0115781	0.0122883	0.0115578	0.0118081	0.000288842	0.73897
P_0555_326	1.382	291.128	0.00803945		4		C00007597:N-Succinyl-LL-2,6-diaminoheptanedioate	0.0150179	0.0144862	0.0207442	0.0167494	0.0115781	0.0122883	0.0115578	0.0118081	0.0352567	0.704983
P_0555_406	2.007	279.083	0.00800064					0.024906	0.0243242	0.029353	0.0261944	0.0211184	0.0223156	0.0211738	0.021536	0.0232344	0.822158
P_0555_814	5.187	353.131	0.0079741					0.016016	0.0171714	0.0148321	0.0160065	0.0115781	0.0122883	0.0115578	0.0118081	0.00211958	0.737705
P_0555_834	5.687	207.067	0.00790316		4 (No MSMS)		C00007397:3-Indolylmethylthiohydroximate	0.0153428	0.0181867	0.0149099	0.0161465	0.0115781	0.0122883	0.0115578	0.0118081	0.00736308	0.731308
P_0555_568	3.243	180.102	0.00789589					0.0179425	0.0138544	0.0168028	0.0161999	0.0115781	0.0122883	0.0115578	0.0118081	0.0120329	0.728896
P_0555_55	0.79	336.844	0.00785014					0.0198459	0.0155016	0.0168806	0.0174094	0.0128285	0.0122883	0.0137075	0.0129415	0.0147219	0.743362
P_0555_557	3.178	174.056	0.00785001					0.0137412	0.0162688	0.0186179	0.0162093	0.0115781	0.0122883	0.0115578	0.0118081	0.0184447	0.728474
P_0555_335	1.735	128.052	0.00782338					0.0133234	0.0166298	0.0191625	0.0163719	0.0115781	0.0122883	0.0115578	0.0118081	0.0278207	0.72124
P_0555_724	4.307	301.115	0.00759142					0.0154589	0.0146667	0.0162583	0.0154613	0.0115781	0.0122883	0.0115578	0.0118081	0.00106917	0.763717
P_0555_497	2.74	362.172	0.00733238					0.0140662	0.0150729	0.0172695	0.0154695	0.0115781	0.0122883	0.0115578	0.0118081	0.00995322	0.76331
P_0555_885	7.704	177.055	0.00726016		4		C00007265:N-Carbamoyl-L-aspartate;C00007648:2-Oxo-6-methylthiohexanoic acid;C00007470:Allantoic acid	0.15561	0.207342	0.23708	0.200011	0.331272	0.095382	0.102101	0.176252	0.392069	0.881211
P_0555_217	0.923	210.079	0.0072282					0.016016	0.0144862	0.0150395	0.0151806	0.0115781	0.0122883	0.0115578	0.0118081	0.00133223	0.77784
P_0555_828	5.664	138.129	0.00720995					0.0139037	0.0155016	0.0163361	0.0152471	0.0115781	0.0122883	0.0115578	0.0118081	0.00513995	0.774445
P_0555_811	5.128	181.12	0.00713477					0.0159928	0.0144411	0.01561	0.015348	0.0115781	0.0122883	0.0123437	0.01207	0.0017101	0.786427
P_0555_533	3.083	136.111	0.00701487					0.0151571	0.0134483	0.0174511	0.0153522	0.0115781	0.0122883	0.0115578	0.0118081	0.0201147	0.769147
P_0555_688	4.074	321.183	0.00700865					0.0144144	0.0142831	0.0165435	0.0150803	0.0115781	0.0122883	0.0115578	0.0118081	0.00660781	0.78301
P_0555_847	6.265	293.177	0.00699345					0.0143912	0.0170134	0.0143654	0.0152566	0.0115781	0.0122883	0.0115578	0.0118081	0.00966035	0.773962
P_0555_146	0.86	591.044	0.00691276					0.0133002	0.0165621	0.0157397	0.0152007	0.0115781	0.0122883	0.0115578	0.0118081	0.0140982	0.776812
P_0555_888	7.789	293.214	0.00685774		4		C00000365:12-oxo-PDA	0.0221902	0.0221355	0.0146247	0.0196501	0.0179229	0.0145494	0.0115578	0.0146767	0.0927145	0.7469	01_FDDAp.TXT_3	7.817	293.212	1030	81.0741:16;109.0626:46;111.9820:16;217.1582:21;275.2046:55;293.2113:24;294.2201:25;913.8941:24;
P_0555_645	3.675	354.117	0.00684384					0.0166427	0.015118	0.0136912	0.0151506	0.0115781	0.0122883	0.0115578	0.0118081	0.00975796	0.779378	03_FDDAp.TXT_5	3.677	354.117	1023	132.0812:30;147.0393:27;154.1213:30;162.0884:20;175.0418:19;204.1400:19;207.0566:18;207.0791:21;219.1173:41;313.0683:16;335.1534:20;358.1957:24;432.1468:19;
P_0555_820	5.386	317.189	0.00680827					0.0159231	0.0176001	0.0129651	0.0154961	0.0115781	0.0122883	0.0115578	0.0118081	0.0276095	0.762002	03_FDDAp.TXT_2	5.389	317.19	1014	99.6194:26;100.2764:20;101.0294:20;143.0798:26;145.0663:16;156.1147:30;187.0104:17;311.3045:16;317.1925:48;318.2003:30;
P_0555_587	3.384	275.16	0.00680046					0.0136484	0.0134708	0.0206405	0.0159199	0.0115781	0.0122883	0.0115578	0.0118081	0.0790881	0.741717	03_FDDAp.TXT_2	3.389	275.163	1086	89.0382:42;108.0946:54;139.0734:30;143.0577:35;156.0391:38;213.1405:94;213.1552:27;274.1960:18;275.1642:20;276.0395:16;276.2070:25;277.1379:81;279.1410:16;610.2231:20;709.0415:17;746.3022:18;
P_0555_794	4.964	321.659	0.00676874					0.0136716	0.014396	0.0172695	0.0151124	0.0115781	0.0122883	0.0115578	0.0118081	0.0212337	0.781351
P_0555_499	2.747	315.077	0.00665804		4		C00000846:Geranyl diphosphate	0.0139037	0.0147119	0.0153507	0.0146554	0.0115781	0.0122883	0.0115578	0.0118081	0.00206557	0.805713
P_0555_770	4.781	135.08	0.00657547					0.0130913	0.0151631	0.0164657	0.0149067	0.0115781	0.0122883	0.0115578	0.0118081	0.0187631	0.79213
P_0555_487	2.662	170.082	0.00643431					0.0130449	0.0141026	0.0185661	0.0152379	0.0115781	0.0122883	0.0115578	0.0118081	0.057591	0.774916
P_0555_845	6.19	235.171	0.00643102					0.0146001	0.0188411	0.0129651	0.0154688	0.0115781	0.0122883	0.0115578	0.0118081	0.0535384	0.763349
P_0555_135	0.858	215.071	0.00627292					0.0167355	0.013516	0.0141061	0.0147858	0.0115781	0.0122883	0.0115578	0.0118081	0.0215327	0.798606
P_0555_371	1.836	189.124	0.00625328					0.0144376	0.0139898	0.0143913	0.0142729	0.0115781	0.0122883	0.0115578	0.0118081	0.000453891	0.827307
P_0555_374	1.842	218.066	0.00624385					0.0128128	0.0147795	0.0166213	0.0147379	0.0115781	0.0122883	0.0115578	0.0118081	0.0299294	0.801205
P_0555_412	2.053	292.179	0.00612045					0.0135555	0.0138093	0.0158952	0.01442	0.0115781	0.0122883	0.0115578	0.0118081	0.0142557	0.818865
P_0555_595	3.418	274.164	0.00608823					0.0144376	0.0130421	0.0158952	0.0144583	0.0115781	0.0122883	0.0115578	0.0118081	0.0183076	0.816697
P_0555_178	0.88	319.164	0.00601711					0.0141126	0.0134257	0.0150914	0.0142099	0.0115781	0.0122883	0.0115578	0.0118081	0.00562207	0.830974
P_0555_816	5.228	137.096	0.00597583					0.014484	0.015118	0.0138986	0.0145002	0.0115781	0.0129765	0.0115578	0.0120374	0.00686895	0.830156
P_0555_113	0.848	505.005	0.00596854					0.0132306	0.0134257	0.0175288	0.0147284	0.0115781	0.0122883	0.0115578	0.0118081	0.0545999	0.801722
P_0555_116	0.85	462.946	0.00593528					0.0124182	0.0152083	0.0159471	0.0145245	0.0115781	0.0122883	0.0115578	0.0118081	0.0345806	0.812974
P_0555_764	4.777	258.171	0.00589663					0.0129985	0.0146893	0.0149358	0.0142079	0.0115781	0.0122883	0.0115578	0.0118081	0.0107296	0.831094
P_0555_630	3.598	233.085	0.0057889					0.0217724	0.0217744	0.0213147	0.0216205	0.0204932	0.018285	0.0188391	0.0192058	0.0119265	0.888314
P_0555_660	3.784	308.115	0.00541776					0.0135788	0.0140349	0.0135097	0.0137078	0.0115781	0.0122883	0.0115578	0.0118081	0.00142733	0.861413
P_0555_89	0.826	1132.46	0.00530347					0.0169444	0.0120267	0.0142616	0.0144109	0.0115781	0.0122883	0.0115578	0.0118081	0.0726637	0.819382
P_0555_321	1.369	130.087	0.00528223					0.0451465	0.0401868	0.0502528	0.0451954	0.0420053	0.0408218	0.0428793	0.0419021	0.164583	0.927134	06_FDDAp.TXT_4	1.347	130.087	1147	84.0848:107;113.9663:25;130.0879:17;
P_0555_674	3.897	337.177	0.00526487					0.0126039	0.0140124	0.014884	0.0138334	0.0115781	0.0122883	0.0115578	0.0118081	0.0227963	0.853591	02_FDDAp.TXT_3	3.887	337.179	1043	60.2758:40;103.0585:24;114.0977:21;131.0488:31;151.0965:16;218.1260:28;251.1777:17;336.2051:20;341.1612:28;
P_0555_693	4.109	287.142	0.00515564					0.0122093	0.015479	0.0142876	0.013992	0.0115781	0.0122883	0.0115578	0.0118081	0.045465	0.843918
P_0555_580	3.328	190.146	0.00513552					0.0153893	0.0133354	0.0129651	0.0138966	0.0115781	0.0122883	0.0115578	0.0118081	0.028807	0.849708
P_0555_172	0.877	321.188	0.00505346					0.0133699	0.0125231	0.0158175	0.0139035	0.0115781	0.0122883	0.0115578	0.0118081	0.0541398	0.849288
P_0555_181	0.881	233.123	0.00471091		4		C00007651:2-Oxo-10-methylthiodecaonoic acid	0.0142055	0.0130647	0.0129651	0.0134118	0.0115781	0.0122883	0.0115578	0.0118081	0.0130222	0.880426
P_0555_166	0.871	306.058	0.00451178					0.0250221	0.0296042	0.0249449	0.0265237	0.0243835	0.0224139	0.0256813	0.0241596	0.13074	0.910867
P_0555_471	2.529	174.133	0.00451054					0.0124646	0.0129518	0.0150395	0.0134853	0.0115781	0.0122883	0.0115578	0.0118081	0.0559832	0.875623
P_0555_377	1.846	407.997	0.00440441					0.0131377	0.0141703	0.0156359	0.0143147	0.0138242	0.0122883	0.0115578	0.0125568	0.0745301	0.877197
P_0555_341	1.745	782.067	0.00439494					0.0133931	0.0121395	0.0178659	0.0144662	0.0129906	0.0122883	0.0116733	0.0123174	0.146835	0.851464
P_0555_54	0.789	404.829	0.00435761					0.012836	0.0135611	0.0129651	0.0131207	0.0115781	0.0122883	0.0115578	0.0118081	0.00804921	0.899954
P_0555_813	5.18	325.106	0.00432609					0.0160856	0.0188862	0.0209516	0.0186412	0.0170661	0.0173757	0.0154874	0.0166431	0.13034	0.892813
P_0555_292	0.989	128.054	0.00419097					0.0116058	0.014757	0.0140023	0.013455	0.0115781	0.0122883	0.0115578	0.0118081	0.0840437	0.877594
P_0555_634	3.62	286.165	0.00415066					0.0116058	0.0131775	0.0158952	0.0135595	0.0115781	0.0122883	0.0115578	0.0118081	0.120861	0.870833
P_0555_647	3.682	229.205	0.00392566					0.0116058	0.0131549	0.0152988	0.0133532	0.0115781	0.0122883	0.0115578	0.0118081	0.115935	0.884288
P_0555_147	0.861	397.101	0.00391637					0.0116986	0.013516	0.0144172	0.0132106	0.0115781	0.0122883	0.0115578	0.0118081	0.0841208	0.893832
P_0555_119	0.852	560.92	0.00388403					0.0145072	0.0112821	0.0142616	0.0133503	0.0115781	0.0122883	0.0115578	0.0118081	0.110399	0.884478
P_0555_132	0.856	535.998	0.00368317					0.011745	0.0149826	0.0129651	0.0132309	0.0115781	0.0122883	0.0115578	0.0118081	0.108943	0.892459
P_0555_851	6.282	244.192	0.00360615					0.0161088	0.0112821	0.0129651	0.013452	0.0115781	0.0122883	0.0115578	0.0118081	0.157876	0.877791
P_0555_250	0.97	668.184	0.00339778					0.0116058	0.0112821	0.0175548	0.0134809	0.0115781	0.0122883	0.0115578	0.0118081	0.230473	0.875911
P_0555_844	6.185	263.166	0.00331317					0.0231651	0.0271447	0.0173733	0.022561	0.0205627	0.0204232	0.0202261	0.020404	0.244818	0.904391	01_FDDAp.TXT_2	6.215	263.164	1200	73.0882:55;81.0332:23;137.0928:20;175.1089:20;221.1550:22;262.0258:29;1377.8735:20;1459.6198:19;
P_0555_433	2.233	364.034	0.00327391					0.0131145	0.0112821	0.0146247	0.0130071	0.0115781	0.0122883	0.0115578	0.0118081	0.147469	0.907817
P_0555_379	1.849	289.971	0.00306372					0.0184532	0.0178031	0.0218073	0.0193546	0.0188028	0.0177689	0.0177989	0.0181236	0.196387	0.936398
P_0555_539	3.088	113.06	0.00294389					0.0161552	0.0155242	0.0173214	0.0163336	0.0127591	0.0178918	0.014401	0.0150173	0.228752	0.91941
P_0555_58	0.799	209.007	0.00292502					0.0118379	0.0129518	0.0129651	0.012585	0.0115781	0.0122883	0.0115578	0.0118081	0.0775719	0.938268
P_0555_532	3.079	987.231	0.00284601					0.0116058	0.013358	0.0129651	0.012643	0.0115781	0.0122883	0.0115578	0.0118081	0.112585	0.933963
P_0555_90	0.832	218.045	0.00284155					0.0185692	0.0187508	0.0187476	0.0186892	0.0178997	0.0181867	0.0183306	0.018139	0.00857986	0.970561
P_0555_137	0.858	548.999	0.00283542					0.0116058	0.0125908	0.0138208	0.0126725	0.0115781	0.0122883	0.0115578	0.0118081	0.137558	0.931788
P_0555_543	3.103	200.092	0.00275996					0.0116058	0.0112821	0.0160508	0.0129796	0.0115781	0.0122883	0.0115578	0.0118081	0.246844	0.909742
P_0555_288	0.987	159.123	0.00270924					0.0139037	0.0112821	0.0129651	0.012717	0.0115781	0.0122883	0.0115578	0.0118081	0.160634	0.928527
P_0555_173	0.877	331.1	0.00263916					0.0119075	0.0112821	0.0152988	0.0128295	0.0115781	0.0122883	0.0115578	0.0118081	0.233277	0.920384
P_0555_774	4.785	401.174	0.00262742					0.0116058	0.0122975	0.0139505	0.0126179	0.0115781	0.0122883	0.0115578	0.0118081	0.166438	0.935817
P_0555_125	0.854	490.974	0.00256662					0.0116058	0.0129293	0.0129651	0.0125001	0.0115781	0.0122883	0.0115578	0.0118081	0.122275	0.94464
P_0555_345	1.75	274.093	0.00238601					0.535931	0.539623	0.57687	0.550808	0.509251	0.58635	0.547121	0.547574	0.45317	0.994128	02_FDDAp.TXT_3	1.754	274.093	17716	66.0359:41;68.0468:32;70.0675:21;81.0332:20;84.0440:84;85.0503:17;90.6833:17;93.0300:16;96.0493:17;97.0283:209;109.0254:43;109.0306:75;114.0531:42;115.0567:22;125.0446:51;126.0509:17;127.6033:20;130.0488:556;131.0511:43;131.0584:16;132.0446:29;136.0748:16;142.0502:20;143.0516:21;145.0502:20;164.0721:16;165.0746:17;183.0768:16;192.0643:37;193.0628:23;196.0565:25;210.0680:22;212.1460:18;226.0742:20…
P_0555_252	0.971	439.154	0.0022747					0.0122093	0.0118688	0.0129651	0.0123477	0.0115781	0.0122883	0.0115578	0.0118081	0.125936	0.956295
P_0555_782	4.924	209.118	0.00216779					0.0133002	0.0156596	0.0129651	0.013975	0.0115781	0.0134189	0.0143547	0.0131172	0.253172	0.938623
P_0555_163	0.871	168.006	0.00213751					0.0116058	0.0116431	0.0142616	0.0125035	0.0115781	0.0122883	0.0115578	0.0118081	0.243964	0.94438
P_0555_756	4.657	118.065	0.00210784		4		C00007674:Phenylacetonitrile	0.0116058	0.0119365	0.0137171	0.0124198	0.0115781	0.0122883	0.0115578	0.0118081	0.215229	0.950746
P_0555_149	0.863	349.231	0.00208048					0.0118147	0.012117	0.0129651	0.0122989	0.0115781	0.0122883	0.0115578	0.0118081	0.15363	0.960089
P_0555_864	6.928	181.123	0.00207658					0.507312	0.490455	0.330611	0.442793	0.47667	0.441471	0.38277	0.433637	0.445405	0.979323	05_FDDAp.TXT_2	6.922	181.122	14235	77.0413:19;94.8178:18;95.0870:22;103.0839:25;107.0769:18;107.0839:27;107.0890:19;109.1049:18;117.0712:45;121.1014:80;135.1140:79;145.1013:16;145.1066:39;153.1254:20;163.1114:22;181.1231:955;181.1542:23;182.1255:68;182.1367:39;
P_0555_601	3.464	188.129	0.00196736					0.0116058	0.0117334	0.0138468	0.0123953	0.0115781	0.0122883	0.0115578	0.0118081	0.242843	0.952624
P_0555_606	3.485	182.065	0.00188303					0.0116058	0.0112821	0.0144431	0.0124437	0.0115781	0.0122883	0.0115578	0.0118081	0.285715	0.948921
P_0555_82	0.82	1216.43	0.0015082					0.0123253	0.0112821	0.0129651	0.0121909	0.0115781	0.0122883	0.0115578	0.0118081	0.260997	0.9686
P_0555_449	2.339	103.054	0.0011368					0.0116058	0.0112821	0.0134578	0.0121152	0.0115781	0.0122883	0.0115578	0.0118081	0.345623	0.974647
P_0555_830	5.664	245.084	0.00106812					0.0116058	0.011598	0.0129651	0.0120563	0.0115781	0.0122883	0.0115578	0.0118081	0.327186	0.97941	03_FDDAp.TXT_3	5.662	245.08	1119	185.1271:21;196.8982:23;200.1988:16;284.3120:16;
P_0555_111	0.846	546.905	0.00105858					0.0116058	0.0113949	0.0132244	0.012075	0.0115781	0.0122883	0.0115578	0.0118081	0.345816	0.97789
P_0555_74	0.818	1300.38	0.000836244					0.0116058	0.0112821	0.0131466	0.0120115	0.0115781	0.0122883	0.0115578	0.0118081	0.380253	0.983063
P_0555_489	2.675	168.066	0.000821666		4		C00007509:Pyridoxal	0.0165498	0.0196534	0.0227927	0.0196653	0.0187565	0.0231512	0.0158804	0.0192627	0.445888	0.979527
P_0555_133	0.856	605.065	0.000697403					0.0116522	0.0112821	0.0129651	0.0119665	0.0115781	0.0122883	0.0115578	0.0118081	0.396423	0.986762
P_0555_781	4.922	191.106	0.000677662		4		C00007596:LL-2,6-Diaminoheptanedioate;C00007595:meso-2,6-Diaminoheptanedioate	0.0126967	0.0141929	0.0155581	0.0141492	0.0138706	0.0140087	0.0140311	0.0139701	0.41964	0.98734
P_0555_276	0.982	438.056	0.000606596		4		C00007545:Glucoraphanin	0.0116058	0.0112821	0.0129651	0.011951	0.0115781	0.0123129	0.0115578	0.0118163	0.412715	0.988725
P_0555_72	0.818	694.684	0.000471818					0.0116058	0.0112821	0.0129651	0.011951	0.0115781	0.0122883	0.0116964	0.0118543	0.435691	0.991908
P_0555_361	1.812	165.056	0.000340625		4		C00007511:Caffeic aldehyde;C00000751:Phenylpyruvic acid;C00000152:p-Coumaric acid	0.069565	0.0694752	0.071749	0.0702631	0.0651152	0.0743936	0.0709415	0.0701501	0.484917	0.998392	03_FDDAp.TXT_9	1.827	165.055	2049	95.0464:88;100.0770:18;122.0608:23;123.0433:171;147.0414:21;147.0540:16;149.0334:18;149.9407:16;166.0567:20;166.0845:17;
P_0555_751	4.632	135.118	0.000259551					0.0138805	0.0112821	0.0129651	0.0127092	0.0119717	0.0143282	0.0115578	0.0126192	0.470697	0.992918
P_0555_644	3.674	207.065	0.000118158		4		C00007397:3-Indolylmethylthiohydroximate	0.0252077	0.0224288	0.0277194	0.0251187	0.0265833	0.023397	0.0253577	0.0251127	0.498742	0.999761	06_FDDAp.TXT_3	3.65	207.067	1318	88.5881:18;91.0522:27;95.0472:25;119.0502:32;207.0638:50;
P_0555_638	3.626	235.181	0					1	1	1	1	1	1	1	1	#DIV/0!	1	zblank20121401_FDDAp.TXT_2	3.629	235.181	39883	58.0649:25;86.0963:1662;87.2151:16;90.3218:16;105.0713:87;130.3336:19;192.0116:20;235.1817:1410;236.1674:70;236.1836:156;237.1718:37;237.1896:22;258.8514:25;442.3364:17;608.9125:36;
P_0555_725	4.319	197.118	-5.48781e-05					0.0824474	0.0864209	0.0962271	0.0883651	0.0872294	0.0948414	0.0837706	0.0886138	0.482217	1.00281	03_FDDAp.TXT_3	4.314	197.117	3342	105.0703:24;106.0708:37;107.0876:24;135.1100:44;151.1077:21;161.0974:54;179.1106:33;180.1012:22;194.3049:22;196.2062:28;197.1141:181;
P_0555_689	4.075	219.101	-9.29611e-05		4		C00007654:2-Oxo-9-methylthiononanoic acid	0.0231651	0.022835	0.0237521	0.0232507	0.0255181	0.0223893	0.0219135	0.0232737	0.492603	1.00099	01_FDDAp.TXT_4	4.072	219.101	1067	108.0512:27;129.0689:19;130.8904:17;131.1743:18;169.0684:20;
P_0555_496	2.723	303.173	-0.00020991					0.0151107	0.0128842	0.0179956	0.0153302	0.0144726	0.0151392	0.0168974	0.0155031	0.460713	1.01128
P_0555_889	7.817	552.327	-0.000251175					0.0116058	0.0112821	0.0129651	0.011951	0.0122728	0.0122883	0.0115578	0.0120396	0.441899	1.00742
P_0555_523	2.983	210.113	-0.00050692					0.0116058	0.0112821	0.0129651	0.011951	0.0116476	0.0122883	0.012413	0.0121163	0.392656	1.01383
P_0555_7	0.74	540.886	-0.000752128					0.0116058	0.0112821	0.0129651	0.011951	0.0126896	0.0122883	0.0115578	0.0121786	0.364621	1.01904
P_0555_872	7.139	163.112	-0.000803895					0.0116058	0.0112821	0.0129651	0.011951	0.0127359	0.0122883	0.0115578	0.012194	0.357431	1.02033
P_0555_8	0.74	584.892	-0.000809244					0.0116058	0.0112821	0.0129651	0.011951	0.012458	0.0122883	0.011812	0.0121861	0.345682	1.01967
P_0555_2	0.736	498.906	-0.000904844					0.0116058	0.0112821	0.0129651	0.011951	0.0128285	0.0122883	0.0115578	0.0122249	0.343916	1.02292
P_0555_778	4.857	203.081	-0.000975941					0.0116058	0.0124554	0.0129651	0.0123421	0.0132453	0.0130994	0.0115578	0.0126342	0.342663	1.02366
P_0555_365	1.821	136.075	-0.00114213		4		C00007327:Phenylacetaldoxime	0.0293162	0.0350873	0.0414106	0.0352714	0.0363321	0.0388311	0.0334713	0.0362115	0.408868	1.02665	06_FDDAp.TXT_10	1.823	136.077	1147	72.0787:17;89.7096:16;91.0516:16;136.0595:70;136.0745:17;137.0762:19;137.3709:16;138.0553:22;
P_0555_185	0.883	490.177	-0.00125526					0.0116058	0.0112821	0.0129651	0.011951	0.0115781	0.0122883	0.0132221	0.0123628	0.294409	1.03446
P_0555_590	3.388	325.115	-0.00127564					0.0116058	0.0112821	0.0129651	0.011951	0.0115781	0.0122883	0.0132452	0.0123705	0.292289	1.0351
P_0555_425	2.212	371.125	-0.00143645					0.016782	0.015637	0.0191106	0.0171765	0.0169735	0.016024	0.0207577	0.0179184	0.348367	1.04319
P_0555_18	0.744	496.906	-0.00148856					0.0116058	0.0112821	0.0129651	0.011951	0.0124349	0.013296	0.0115578	0.0124295	0.27118	1.04004
P_0555_817	5.279	176.071	-0.00150413		4		C00007579:Indole 3-carboxylic acid methyl ester;C00007578:4-Methoxyindole-3-carbaldehyde;C00007577:1-Methoxyindole-3-carbaldehyde	0.0116058	0.0112821	0.0129651	0.011951	0.0120644	0.0138121	0.0115578	0.0124781	0.285612	1.0441
P_0555_39	0.753	612.884	-0.00163046					0.0116058	0.0112821	0.0129651	0.011951	0.0136158	0.0122883	0.0115578	0.0124873	0.267947	1.04488
P_0555_883	7.675	289.18	-0.00174917					0.0187781	0.0178483	0.0129651	0.0165305	0.0236425	0.0175723	0.0115578	0.0175908	0.400251	1.06414	04_FDDAp.TXT_5	7.672	289.181	1020	79.0522:25;111.5256:34;117.0618:18;119.0839:22;121.1017:28;133.0624:19;148.0750:19;185.1362:20;188.0926:38;229.1582:25;271.1661:16;271.1825:25;289.1831:77;290.0955:29;1224.4299:16;
P_0555_300	1.001	622.255	-0.00187381					0.0116058	0.0112821	0.0129651	0.011951	0.0122496	0.0122883	0.0129678	0.0125019	0.192704	1.0461
P_0555_753	4.64	211.17	-0.00193567					0.0121164	0.0115754	0.0129651	0.012219	0.0116707	0.0124112	0.014817	0.0129663	0.254577	1.06116
P_0555_563	3.205	327.201	-0.0019911					0.0116058	0.0112821	0.0129651	0.011951	0.0115781	0.0122883	0.014216	0.0126942	0.237093	1.06218
P_0555_369	1.83	380.038	-0.00202688					0.0116058	0.0112821	0.0129651	0.011951	0.0115781	0.0142053	0.0123206	0.0127013	0.233982	1.06278
P_0555_614	3.548	189.128	-0.00211568					0.0116058	0.0112821	0.0129651	0.011951	0.0136622	0.0122883	0.0119507	0.0126337	0.202669	1.05713
P_0555_749	4.627	179.108	-0.00217747					0.0222135	0.0212329	0.026008	0.0231515	0.0228552	0.0271572	0.023023	0.0243451	0.293589	1.05156	06_FDDAp.TXT_5	4.621	179.107	1066	133.0958:18;133.1006:49;136.5310:33;138.0283:33;139.9853:20;179.1042:17;
P_0555_846	6.191	155.109	-0.00243403					0.0315213	0.0276411	0.0219111	0.0270245	0.0273011	0.0264445	0.0316451	0.0284636	0.339136	1.05325	05_FDDAp.TXT_2	6.194	155.108	1132	67.3599:16;69.0348:20;91.5049:25;95.0912:20;99.5099:30;116.9732:22;129.0680:20;155.1061:51;344.2351:78;645.7036:17;
P_0555_597	3.439	189.128	-0.00275106					0.0116058	0.0112821	0.0129651	0.011951	0.012898	0.0122883	0.013199	0.0127951	0.109971	1.07063
P_0555_706	4.233	224.069	-0.00280316					0.0116058	0.0112821	0.0129651	0.011951	0.0124349	0.0144019	0.0120894	0.0129754	0.155911	1.08572
P_0555_886	7.709	245.078	-0.00323835					0.0116058	0.0112821	0.0129651	0.011951	0.0165798	0.0122883	0.0115578	0.0134753	0.203827	1.12755
P_0555_825	5.475	525.196	-0.00341211					0.0116058	0.0112821	0.0129651	0.011951	0.0135001	0.0122883	0.0134763	0.0130882	0.0781716	1.09516
P_0555_465	2.483	220.118	-0.00356353		4		C00001550:Pantothenic acid	0.0364189	0.0283406	0.0328536	0.0325377	0.0313303	0.0386099	0.0346501	0.0348635	0.25032	1.07148	05_FDDAp.TXT_5	2.499	220.118	1333	71.9901:27;87.0422:19;220.1159:93;220.1259:47;
P_0555_892	8.037	538.349	-0.00369774					0.0116058	0.0112821	0.0129651	0.011951	0.0178071	0.0122883	0.0115578	0.0138844	0.19835	1.16178
P_0555_875	7.162	349.237	-0.00379616					0.0116058	0.0112821	0.0129651	0.011951	0.0177145	0.0124849	0.0115578	0.0139191	0.188751	1.16468
P_0555_66	0.812	594.746	-0.00381052					0.0116058	0.0112821	0.0129651	0.011951	0.01482	0.0122883	0.0131065	0.0134049	0.0920504	1.12166
P_0555_646	3.68	325.056	-0.00382658					0.0116058	0.0112821	0.0129651	0.011951	0.0155378	0.0137138	0.0115578	0.0136031	0.130083	1.13824
P_0555_237	0.951	93.0552	-0.00421073		4		C00001163:Glycerol	0.0116058	0.0112821	0.0129651	0.011951	0.0130832	0.0180884	0.0115578	0.0142431	0.161893	1.1918
P_0555_408	2.025	180.088	-0.0043284					0.0268558	0.0261745	0.027875	0.0269684	0.030103	0.0295903	0.0267678	0.0288204	0.0910952	1.06867	06_FDDAp.TXT_5	2.021	180.088	1208	110.0363:74;145.9329:20;145.9579:23;154.0675:17;163.0332:17;180.0851:86;
P_0555_642	3.643	289.12	-0.00437028					0.0116058	0.0112821	0.0129651	0.011951	0.0140327	0.0122883	0.0147477	0.0136896	0.0618602	1.14547
P_0555_761	4.711	192.065	-0.00453041					0.0116058	0.0112821	0.0129651	0.011951	0.0141716	0.0146723	0.0123899	0.0137446	0.0531754	1.15008
P_0555_67	0.813	678.704	-0.00456081					0.0116058	0.0112821	0.0129651	0.011951	0.0144958	0.0122883	0.014609	0.0137977	0.056802	1.15452
P_0555_290	0.987	242.103	-0.00458204					0.0116058	0.0112821	0.0129651	0.011951	0.0147505	0.0129765	0.0133376	0.0136882	0.0403961	1.14536
P_0555_893	8.228	249.187	-0.00458429					0.0408291	0.0467981	0.0341242	0.0405838	0.0581452	0.0456634	0.0313677	0.0450588	0.314342	1.11026	05_FDDAp.TXT_3	8.206	249.186	1083	93.0690:16;107.0839:47;178.9915:18;193.1258:27;207.1385:22;249.1833:133;
P_0555_71	0.817	610.719	-0.00458459					0.0116058	0.0112821	0.0129651	0.011951	0.0129675	0.0135172	0.0145628	0.0136825	0.0338556	1.14488
P_0555_362	1.812	249.126	-0.00460949					0.0210529	0.0248657	0.0250486	0.0236557	0.0240824	0.0278454	0.026213	0.0260469	0.115922	1.10108	06_FDDAp.TXT_9	1.823	249.126	1146	178.0667:20;185.1279:78;230.1045:39;248.0128:19;249.1281:29;
P_0555_302	1.003	460.2	-0.00466058		4		C00007252:5-Methyl-tetrahydrofolate	0.0116058	0.0112821	0.0129651	0.011951	0.0125507	0.0149918	0.014008	0.0138501	0.0481115	1.15891
P_0555_868	7.036	230.248	-0.0046638					0.0116058	0.0112821	0.0129651	0.011951	0.0209564	0.0122883	0.0115578	0.0149341	0.192564	1.24961
P_0555_344	1.748	226.072	-0.00466488					0.118216	0.132384	0.12921	0.126604	0.12465	0.142741	0.126326	0.131239	0.277186	1.03661	01_FDDAp.TXT_9	1.747	226.072	3420	84.0427:98;97.0252:32;97.0303:46;99.0284:29;130.0498:433;226.0672:63;228.0929:16;229.1537:20;
P_0555_531	3.076	114.091	-0.00506278					0.0124182	0.0149601	0.0211332	0.0161705	0.0305199	0.0122883	0.019209	0.0206724	0.24433	1.2784
P_0555_57	0.793	472.817	-0.0051959					0.0116058	0.0112821	0.0129651	0.011951	0.0159315	0.0122883	0.0147708	0.0143302	0.0583044	1.19908
P_0555_717	4.276	441.141	-0.00522091					0.0116058	0.0112821	0.0129651	0.011951	0.0151673	0.0174494	0.0115578	0.0147248	0.0981741	1.2321
P_0555_484	2.648	95.0495	-0.00531257					0.0116058	0.0112821	0.0129651	0.011951	0.0132917	0.0141562	0.0147939	0.0140806	0.0171591	1.17819
P_0555_35	0.749	655.864	-0.00539909					0.0116058	0.0112821	0.0129651	0.011951	0.0143337	0.0162943	0.0127135	0.0144472	0.0485355	1.20887
P_0555_494	2.692	126.055	-0.00546374					0.0116058	0.0112821	0.0129651	0.011951	0.0131759	0.0154833	0.014216	0.0142917	0.0250097	1.19586
P_0555_665	3.826	315.134	-0.00551379					0.0116058	0.0112821	0.0129651	0.011951	0.0162093	0.0167121	0.0116271	0.0148495	0.0814959	1.24253
P_0555_609	3.521	166.087	-0.0058332		4 (Not match RT)		C00001386:L-Phenylalanine	0.0204726	0.0236473	0.0297939	0.0246379	0.0291768	0.0306471	0.0261899	0.0286713	0.127238	1.16371	03_FDDAp.TXT_3	3.525	166.086	1192	87.0435:27;149.0302:45;166.0818:21;166.0932:37;166.1267:16;
P_0555_253	0.973	205.082	-0.00592764		4		C00007643:2-Oxo-8-methylthiooctanoic acid	0.0947728	0.104585	0.111993	0.103784	0.0976033	0.117206	0.116017	0.110275	0.23313	1.06255	03_FDDAp.TXT_10	0.991	205.082	3561	97.0264:20;98.0624:18;127.0418:27;140.1210:36;141.0267:19;144.0623:41;149.0690:28;151.0498:24;187.1110:16;204.0872:23;204.1224:27;205.0812:136;207.1069:28;
P_0555_690	4.078	237.069	-0.00598286					0.0116058	0.0112821	0.0129651	0.011951	0.0152368	0.0148443	0.0134995	0.0145268	0.0124819	1.21553
P_0555_890	7.818	277.179	-0.00605175					0.012836	0.0112821	0.0129651	0.0123611	0.0144726	0.0249945	0.0115578	0.0170083	0.161023	1.37596
P_0555_896	8.83	261.222	-0.00615165					0.0130913	0.013516	0.0129651	0.0131908	0.02091	0.0190469	0.0115578	0.0171716	0.118371	1.30178	05_FDDAp.TXT_4	8.852	261.221	1015	67.0556:20;107.0881:24;133.1037:22;135.1169:35;149.1357:20;261.2292:22;
P_0555_882	7.622	536.338	-0.00617871					0.0116058	0.0112821	0.0129651	0.011951	0.0218131	0.0137384	0.0125286	0.0160267	0.120252	1.34103
P_0555_350	1.769	214.07	-0.00622425					0.0116058	0.0112821	0.0129651	0.011951	0.0151441	0.0143036	0.0143547	0.0146008	0.00522715	1.22172
P_0555_610	3.523	194.086	-0.0063224					0.0263451	0.0250914	0.0258006	0.0257457	0.0287137	0.0311632	0.0268833	0.0289201	0.0349484	1.1233	05_FDDAp.TXT_5	3.526	194.081	1085	166.0796:16;166.0894:70;193.1078:23;194.0846:19;227.9367:16;836.3829:16;
P_0555_19	0.744	524.905	-0.00633509					0.0116058	0.0112821	0.0129651	0.011951	0.0122728	0.0233724	0.0140311	0.0165588	0.128198	1.38556
P_0555_564	3.232	219.104	-0.00658122		4		C00007654:2-Oxo-9-methylthiononanoic acid	0.0116058	0.0112821	0.0129651	0.011951	0.0144031	0.0152867	0.0149557	0.0148819	0.00352905	1.24524
P_0555_269	0.98	146.118	-0.00658578					0.0116058	0.0112821	0.0129651	0.011951	0.0153062	0.013468	0.017013	0.0152624	0.0222979	1.27708
P_0555_23	0.746	654.861	-0.00668681					0.0116058	0.0112821	0.0129651	0.011951	0.0131759	0.0177198	0.0157648	0.0155535	0.0316907	1.30144
P_0555_605	3.484	174.095	-0.00682073					0.0824474	0.0815244	0.0863218	0.0834312	0.0822508	0.0945219	0.0894801	0.0887509	0.119726	1.06376	04_FDDAp.TXT_4	3.469	174.095	1838	83.0839:25;93.0684:26;110.0969:27;161.0581:19;174.0927:195;175.0867:23;
P_0555_887	7.78	265.18	-0.00685903					0.0116058	0.0112821	0.0129651	0.011951	0.0216279	0.0165647	0.0115578	0.0165834	0.0958583	1.38762	04_FDDAp.TXT_3	7.794	265.18	1064	121.1039:31;125.0655:25;204.1486:24;229.1541:16;
P_0555_572	3.293	1482.44	-0.00689597					0.0116058	0.0112821	0.0129651	0.011951	0.0125507	0.020841	0.0159035	0.0164317	0.0714635	1.37492
P_0555_527	3.056	225.078	-0.00694609		4		C00034327:(E)-Sinapic acid;C00002776:Sinapic acid	0.0116058	0.0112821	0.0129651	0.011951	0.0150978	0.0162206	0.0144472	0.0152552	0.00532444	1.27648
P_0555_696	4.154	306.1	-0.00704551					0.0116058	0.0112821	0.0129651	0.011951	0.0142874	0.0157045	0.0161346	0.0153755	0.00538146	1.28654
P_0555_550	3.153	130.159	-0.00704675					0.0459124	0.0732885	0.0808505	0.0666838	0.0979275	0.0391752	0.0995585	0.0788871	0.308329	1.183	02_FDDAp.TXT_5	3.139	130.159	1894	74.0969:24;74.1058:16;96.1495:16;129.5825:16;130.0598:38;130.0670:96;130.1592:119;131.1632:41;
P_0555_669	3.854	109.066	-0.00704906					0.0116058	0.0112821	0.0129651	0.011951	0.0155146	0.0165155	0.0141929	0.0154077	0.00755701	1.28924
P_0555_729	4.372	287.054	-0.00710358		4		C00006614:Cyanidin;C00004565:Kaempferol	0.0116058	0.0112821	0.0129651	0.011951	0.0160472	0.017941	0.0134763	0.0158215	0.0249318	1.32387
P_0555_670	3.854	151.075	-0.00716255		4		C00000613:p-Coumaryl alcohol	0.0116058	0.0112821	0.0129651	0.011951	0.017043	0.0136401	0.0164351	0.015706	0.0162089	1.3142
P_0555_589	3.386	387.127	-0.00721635		4		C00013592:1-O-Sinapoyl-beta-D-glucose	0.0116058	0.0112821	0.0129651	0.011951	0.0171124	0.0152621	0.014401	0.0155918	0.0093434	1.30465
P_0555_752	4.632	137.098	-0.00723555					0.0116058	0.0112821	0.0129651	0.011951	0.0166493	0.0180639	0.0132914	0.0160015	0.0273528	1.33893
P_0555_414	2.08	190.108	-0.00740704					0.0116058	0.0112821	0.0129651	0.011951	0.015121	0.016196	0.015418	0.0155784	0.00197138	1.30352
P_0555_823	5.46	179.109	-0.00747613					0.0116058	0.0112821	0.0129651	0.011951	0.0146347	0.0178918	0.0153718	0.0159661	0.0112954	1.33596
P_0555_47	0.766	413.211	-0.00753903					0.0116058	0.0112821	0.0129651	0.011951	0.017043	0.0135417	0.0181919	0.0162589	0.0222759	1.36046
P_0555_239	0.953	417.162	-0.007599					0.0116058	0.0112821	0.0129651	0.011951	0.0128517	0.0209147	0.0171979	0.0169881	0.0511979	1.42148
P_0555_458	2.415	169.049	-0.00763118		4		C00002682:Vanillic acid;C00007309:Homogentisate	0.0116058	0.0112821	0.0129651	0.011951	0.0154683	0.0158028	0.0159497	0.0157403	0.00104814	1.31707
P_0555_600	3.456	625.178	-0.00764516					0.0116058	0.0112821	0.0129651	0.011951	0.0153526	0.0156308	0.0163889	0.0157907	0.0015446	1.32129
P_0555_708	4.257	305.152	-0.00775463					0.0116058	0.0112821	0.0129651	0.011951	0.0151905	0.0168104	0.0158341	0.015945	0.00231173	1.3342
P_0555_796	4.997	196.046	-0.00781149					0.0116058	0.0112821	0.0129651	0.011951	0.0154452	0.018285	0.0150713	0.0162672	0.00961617	1.36116
P_0555_621	3.576	627.157	-0.00783012					0.0116058	0.0112821	0.0129651	0.011951	0.0185481	0.0143774	0.0161577	0.0163611	0.0141917	1.36901
P_0555_732	4.457	137.095	-0.00798322					0.0116058	0.0112821	0.0129651	0.011951	0.0145884	0.0172774	0.0172673	0.0163777	0.00638838	1.3704
P_0555_41	0.755	296.943	-0.00806713					0.0116058	0.0112821	0.0129651	0.011951	0.0157925	0.0193173	0.0149788	0.0166962	0.0146408	1.39706
P_0555_254	0.974	306.12	-0.00806901					0.0116058	0.0112821	0.0129651	0.011951	0.0151441	0.0160486	0.0181688	0.0164538	0.00605699	1.37677
P_0555_804	5.09	734.293	-0.00812307					0.0116058	0.0112821	0.0129651	0.011951	0.0184092	0.0163435	0.014817	0.0165232	0.00850621	1.38258
P_0555_346	1.751	238.071	-0.00812614					0.28086	0.293538	0.301206	0.291868	0.282251	0.323626	0.303668	0.303182	0.222044	1.03876	06_FDDAp.TXT_5	1.738	238.071	4476	56.0497:28;80.0523:23;81.0331:16;82.0286:21;84.0464:25;97.0299:52;108.0462:40;109.0350:23;128.5988:23;146.0638:42;147.0430:18;147.0595:30;152.8208:17;154.0462:24;154.0549:22;164.0641:17;165.8294:20;174.0533:28;182.0820:28;192.0576:23;192.0701:71;193.0712:24;238.0722:311;288.9172:67;
P_0555_140	0.859	448.167	-0.00817818					0.0116058	0.0112821	0.0129651	0.011951	0.0172977	0.0149426	0.0170824	0.0164409	0.00394886	1.37569
P_0555_678	3.98	293.156	-0.00819399					0.0116058	0.0112821	0.0129651	0.011951	0.0158388	0.0177198	0.0157185	0.0164257	0.00283889	1.37442
P_0555_33	0.748	656.866	-0.00832527					0.0116058	0.0112821	0.0129651	0.011951	0.0143568	0.0207673	0.0168512	0.0173251	0.024999	1.44968
P_0555_61	0.804	258.899	-0.0083633					0.0116058	0.0112821	0.0129651	0.011951	0.0187102	0.0169825	0.0147477	0.0168135	0.00902277	1.40687
P_0555_779	4.873	195.103	-0.0084057					0.011745	0.0128165	0.0129651	0.0125089	0.0160241	0.0180147	0.0172904	0.0171097	0.001366	1.36781	05_FDDAp.TXT_3	4.883	195.103	1064	159.9707:28;177.0952:18;195.0974:17;198.1466:20;
P_0555_894	8.748	518.325	-0.00843864					0.0116058	0.0112821	0.0129651	0.011951	0.0241056	0.0198579	0.0115578	0.0185071	0.0764194	1.54858	04_FDDAp.TXT_3	8.76	518.327	1118	184.0702:140;352.0082:20;518.3234:20;518.3557:17;1020.2700:18;
P_0555_837	5.806	206.068	-0.0084587					0.0116058	0.0112821	0.0129651	0.011951	0.0157925	0.017474	0.0166201	0.0166289	0.00136094	1.39142
P_0555_720	4.293	275.139	-0.00855591					0.0163641	0.0174873	0.0179697	0.0172737	0.0244298	0.0231266	0.0197869	0.0224478	0.0120203	1.29954	04_FDDAp.TXT_10	4.315	275.138	1027	229.1234:27;275.1302:24;275.1404:65;
P_0555_482	2.645	388.044	-0.00859293					0.0116058	0.0112821	0.0129651	0.011951	0.0192891	0.0138367	0.0193708	0.0174989	0.0217048	1.46422
P_0555_637	3.623	647.199	-0.00861412					0.0116058	0.0112821	0.0129651	0.011951	0.0165798	0.0185308	0.0156723	0.0169277	0.00365416	1.41642
P_0555_203	0.904	159.076	-0.00866518					0.032473	0.032515	0.0277194	0.0309025	0.0354521	0.0392244	0.0349044	0.036527	0.0273746	1.18201
P_0555_143	0.86	383.083	-0.00889999					0.0118843	0.0116206	0.014132	0.0125456	0.0212342	0.0165647	0.0169437	0.0182475	0.0141311	1.45449
P_0555_699	4.205	155.071	-0.00899012					0.0116058	0.0112821	0.0129651	0.011951	0.017205	0.0189486	0.0158572	0.017337	0.00322439	1.45067
P_0555_139	0.859	222.028	-0.00911172					0.0116058	0.0112821	0.0129651	0.011951	0.0178997	0.0161469	0.0179376	0.0173281	0.00118354	1.44993
P_0555_733	4.457	371.209	-0.00912197					0.0116058	0.0112821	0.0129651	0.011951	0.0196828	0.0168104	0.0161346	0.0175426	0.00484797	1.46788
P_0555_157	0.869	88.0398	-0.00914645					0.0116058	0.0112821	0.0129651	0.011951	0.0174366	0.0162206	0.0185849	0.017414	0.00154276	1.45712
P_0555_409	2.031	195.069	-0.00917897		4		C00034325:(E)-Ferulic acid;C00002743:Ferulic acid;C00007611:5-Hydroxyconiferyl aldehyde	0.0146465	0.015637	0.0178659	0.0160498	0.0204932	0.0221436	0.0226994	0.0217787	0.00391001	1.35695
P_0555_473	2.577	355.114	-0.00919949					0.0116058	0.0131098	0.0129651	0.0125602	0.0194975	0.015385	0.0208733	0.0185853	0.0123438	1.47969
P_0555_419	2.119	144.065	-0.00924454					0.0357226	0.0362155	0.0361727	0.0360369	0.040917	0.0415346	0.0416079	0.0413532	1.96044e-05	1.14752	03_FDDAp.TXT_3	2.107	144.065	1549	98.0584:98;101.0725:17;130.0500:36;142.1246:16;144.0614:20;146.0608:17;147.0564:23;232.1089:17;
P_0555_134	0.857	318.13	-0.00934465					0.0116058	0.0112821	0.0129651	0.011951	0.0182471	0.0179164	0.0165045	0.017556	0.000825154	1.469
P_0555_802	5.04	133.1	-0.00934482		4		C00001384:L-Ornithine	0.0116058	0.0112821	0.0129651	0.011951	0.0194512	0.0163435	0.0173135	0.0177027	0.00272989	1.48128
P_0555_416	2.085	144.101	-0.00935864					0.0116058	0.0112821	0.0129651	0.011951	0.017784	0.018924	0.0162964	0.0176681	0.0016995	1.47838
P_0555_867	7.005	274.275	-0.00947999					0.0116058	0.0112821	0.0129651	0.011951	0.047887	0.0122883	0.0115578	0.023911	0.187683	2.00076
P_0555_836	5.761	209.117	-0.00955722					0.0194977	0.0186606	0.0219888	0.020049	0.0248929	0.028042	0.0260049	0.0263133	0.00499106	1.31245	04_FDDAp.TXT_2	5.776	209.116	1129	91.0558:77;226.0526:20;
P_0555_161	0.871	106.05	-0.00962141		4 (No MSMS)		C00001393:L-Serine	0.0243257	0.0219098	0.0241151	0.0234502	0.0288295	0.02932	0.0301657	0.0294384	0.00114539	1.25536
P_0555_835	5.702	191.144	-0.00963068					0.0116058	0.0137867	0.0129651	0.0127859	0.0184555	0.0191698	0.0183999	0.0186751	0.000495994	1.4606	04_FDDAp.TXT_3	5.699	191.143	1029	109.1028:20;152.9665:16;177.1263:23;178.0327:24;
P_0555_454	2.379	200.091	-0.00963489					0.0116058	0.0112821	0.0129651	0.011951	0.0175755	0.020669	0.0164814	0.018242	0.00486697	1.5264
P_0555_424	2.208	209.045	-0.00969017		4		C00007647:2-(2'-Methylthio)ethylmalic acid	0.0116058	0.0112821	0.0129651	0.011951	0.017946	0.0167859	0.0194633	0.0180651	0.00139084	1.51159
P_0555_874	7.149	170.1	-0.00999481					0.0116058	0.0112821	0.0129651	0.011951	0.0218131	0.0205461	0.015002	0.0191204	0.0145758	1.5999	04_FDDAp.TXT_5	7.131	170.1	1105	69.0705:18;69.4178:21;130.0094:21;170.0968:40;170.1069:18;
P_0555_897	8.907	293.212	-0.0100334		4		C00000365:12-oxo-PDA	0.0116058	0.0112821	0.0129651	0.011951	0.0288063	0.0226843	0.0116964	0.0210623	0.0722108	1.76239	04_FDDAp.TXT_4	8.935	293.211	1113	129.0671:20;130.0756:28;147.1184:33;159.1028:29;187.1110:57;293.2108:41;295.2446:39;
P_0555_40	0.754	426.899	-0.0100823					0.0116058	0.0112821	0.0129651	0.011951	0.0160472	0.0251911	0.0181226	0.019787	0.024824	1.65567
P_0555_195	0.887	378.117	-0.0101666					0.0116058	0.0112821	0.0129651	0.011951	0.0188723	0.0171545	0.0198562	0.0186277	0.0010498	1.55867
P_0555_798	5.008	307.092	-0.0101838					0.0116058	0.0112821	0.0129651	0.011951	0.0191039	0.0201037	0.0168974	0.0187017	0.001661	1.56486
P_0555_859	6.63	253.216	-0.0102795					0.0116058	0.0112821	0.0129651	0.011951	0.0204469	0.0169825	0.0190703	0.0188332	0.00184596	1.57587	04_FDDAp.TXT_2	6.633	253.218	1027	111.8312:19;121.0945:23;133.1043:18;147.1178:23;158.3851:19;167.1425:50;255.1738:20;
P_0555_775	4.822	192.065	-0.0102836					0.0116058	0.0112821	0.0129651	0.011951	0.0178071	0.0214309	0.0177296	0.0189892	0.00302291	1.58892
P_0555_32	0.748	412.922	-0.0103255					0.0116058	0.0112821	0.0129651	0.011951	0.0153062	0.0272555	0.0192552	0.0206057	0.0357509	1.72418
P_0555_824	5.464	161.095	-0.0103335					0.0116058	0.0112821	0.0129651	0.011951	0.0182934	0.0187028	0.0190703	0.0186888	0.000139006	1.56379
P_0555_625	3.581	261.129	-0.0103499					0.0238151	0.0238504	0.0221444	0.0232699	0.0318398	0.0272555	0.0324773	0.0305242	0.00699768	1.31174	04_FDDAp.TXT_8	3.586	261.127	1044	93.0705:21;127.0893:43;130.0617:41;143.0807:20;197.1275:57;198.1357:29;261.1111:17;261.1342:64;270.0019:16;
P_0555_212	0.915	178.07	-0.0104905					0.0116058	0.0129518	0.0129651	0.0125076	0.0197754	0.0182359	0.0204803	0.0194972	0.000476287	1.55883
P_0555_608	3.498	301.037	-0.0107222					0.0116058	0.0112821	0.0129651	0.011951	0.0194049	0.0177935	0.0209195	0.0193726	0.00101756	1.62101
P_0555_413	2.063	246.099	-0.0107768					0.0116058	0.0137416	0.0156359	0.0136611	0.0189881	0.0230283	0.0229537	0.0216567	0.00534932	1.58528
P_0555_848	6.265	321.205	-0.0108643					0.0116058	0.0112821	0.0129651	0.011951	0.0207479	0.0175232	0.0205035	0.0195915	0.00136568	1.63932	06_FDDAp.TXT_2	6.265	321.207	1256	189.1299:20;196.1367:35;273.7653:26;321.2010:25;321.2122:22;
P_0555_151	0.864	466.203	-0.0109987					0.0116058	0.0112821	0.0129651	0.011951	0.0185713	0.0195385	0.0208964	0.0196687	0.000405818	1.64578
P_0555_841	6.011	589.264	-0.011027					0.0116058	0.0112821	0.0129651	0.011951	0.0222068	0.0165647	0.0219135	0.0202283	0.00610095	1.6926	05_FDDAp.TXT_2	6.02	589.267	1124	79.0179:26;148.0786:37;260.1253:16;285.1104:22;287.1518:19;301.1125:87;303.1392:68;349.2404:17;430.1818:16;443.1855:41;589.2587:63;591.2695:23;595.9809:33;
P_0555_881	7.487	230.248	-0.0110748					0.0116058	0.0112821	0.0129651	0.011951	0.0115781	0.0122883	0.064446	0.0294375	0.187276	2.46318	06_FDDAp.TXT_2	7.516	230.248	1017	230.2469:113;1439.7104:31;
P_0555_129	0.856	324.129	-0.0110859					0.0116058	0.0112821	0.0129651	0.011951	0.0190344	0.0180393	0.0241095	0.0203944	0.00616505	1.7065
P_0555_351	1.77	332.133	-0.0112188					0.0116058	0.0112821	0.0129651	0.011951	0.0180618	0.0213325	0.0209427	0.0201123	0.00105163	1.6829	05_FDDAp.TXT_11	1.772	332.135	1180	205.2465:25;299.0277:21;332.1387:33;335.1258:16;
P_0555_513	2.869	277.163	-0.0113642					0.0225384	0.016878	0.0145209	0.0179791	0.0266065	0.0273047	0.0266291	0.0268467	0.0103247	1.49322	05_FDDAp.TXT_5	2.878	277.163	1084	86.0958:64;147.0420:21;205.0594:17;277.1571:97;
P_0555_805	5.094	544.263	-0.0114117					0.0116058	0.0112821	0.0129651	0.011951	0.021049	0.022119	0.0180301	0.0203994	0.00156651	1.70692	04_FDDAp.TXT_3	5.1	544.267	1012	161.0271:31;238.1090:21;354.1157:18;417.0554:35;544.2579:38;545.2665:22;
P_0555_327	1.385	348.072	-0.0114121					0.0116058	0.0112821	0.0129651	0.011951	0.0194049	0.0202758	0.0207808	0.0201538	0.000116045	1.68637
P_0555_479	2.64	173.082	-0.0114551					0.0116058	0.0112821	0.0129651	0.011951	0.0205627	0.0192435	0.0208271	0.0202111	0.000156975	1.69116	06_FDDAp.TXT_5	2.648	173.082	1183	68.0638:27;82.0136:31;95.0500:58;95.0537:22;123.0439:16;175.1268:23;
P_0555_304	1.008	234.134	-0.0115337					0.0116058	0.0112821	0.0129651	0.011951	0.0210258	0.0188257	0.0213587	0.0204034	0.000436126	1.70726
P_0555_598	3.439	207.138	-0.0115496					0.0116058	0.0112821	0.0129651	0.011951	0.0216047	0.0194401	0.0200411	0.020362	0.000261775	1.70379
P_0555_52	0.789	304.893	-0.011667					0.0116058	0.0112821	0.0129651	0.011951	0.0216279	0.019563	0.0203648	0.0205186	0.000207	1.71689
P_0555_818	5.327	433.115	-0.0116747					0.0297572	0.0330565	0.0249708	0.0292615	0.0418201	0.0448278	0.032824	0.039824	0.03504	1.36097	04_FDDAp.TXT_2	5.333	433.112	2082	111.0175:55;121.0308:42;165.0627:16;175.6582:18;231.0706:27;287.0393:37;287.0566:344;288.0586:31;352.2495:16;433.1073:22;435.2184:21;531.0704:25;575.2319:27;601.1705:21;661.2885:19;685.2639:33;725.7961:21;774.5797:32;792.2775:51;809.3552:35;1092.8794:18;1224.0374:18;
P_0555_51	0.788	236.905	-0.0117359					0.0196602	0.0212555	0.0188772	0.019931	0.0310293	0.0264936	0.0288713	0.0287981	0.0019761	1.44489
P_0555_312	1.044	226.071	-0.0118046					0.0604893	0.0637439	0.0641514	0.0627949	0.0732199	0.0710757	0.0711495	0.071815	0.00132312	1.14365	04_FDDAp.TXT_10	1.029	226.072	1488	84.0445:18;97.0310:20;106.0495:22;109.0298:22;130.0483:76;130.0554:161;142.0512:16;186.0541:26;213.1007:50;255.7919:37;256.8545:16;
P_0555_205	0.907	118.086	-0.0119224		4 (No MSMS)		C00001398:L-Valine	0.0116058	0.0112821	0.0129651	0.011951	0.022531	0.017302	0.0256351	0.0218227	0.00825821	1.82601
P_0555_635	3.62	321.098	-0.0119608					0.0116058	0.0112821	0.0129651	0.011951	0.0223457	0.0180393	0.024017	0.0214673	0.00341105	1.79628
P_0555_400	1.986	144.102	-0.0121553					0.0116058	0.0112821	0.0129651	0.011951	0.0210258	0.0222665	0.020411	0.0212344	0.000122901	1.77679	05_FDDAp.TXT_7	1.99	144.101	1068	65.0084:22;84.0481:29;100.9310:19;130.0509:27;141.4235:16;146.0662:24;
P_0555_42	0.757	130.967	-0.0122362					0.0127431	0.0129293	0.0139505	0.0132076	0.0245224	0.0202512	0.0236703	0.0228146	0.00105348	1.72738
P_0555_571	3.284	350.154	-0.0123129					0.0116058	0.0112821	0.0129651	0.011951	0.0231793	0.0178181	0.0260743	0.0223572	0.00680337	1.87074	04_FDDAp.TXT_6	3.281	350.152	1048	136.0857:22;159.0939:35;188.0659:25;189.1222:35;207.0579:17;303.1141:38;350.1576:141;353.0602:25;369.0309:16;
P_0555_866	6.993	351.255	-0.0124323					0.0172462	0.0158626	0.0166213	0.0165767	0.033507	0.0256826	0.0231617	0.0274505	0.0128748	1.65597	06_FDDAp.TXT_2	6.991	351.251	1208	111.0201:23;118.5815:18;130.0781:18;133.1012:19;157.0972:43;159.1152:23;351.2470:30;495.2454:74;567.6182:37;705.4070:25;708.4019:23;780.4333:17;801.4111:18;843.3808:50;1145.2821:30;1398.0760:25;
P_0555_685	4.04	503.195	-0.0124381					0.0116058	0.0112821	0.0129651	0.011951	0.0218826	0.0220453	0.0209195	0.0216158	5.06787e-05	1.8087
P_0555_895	8.826	353.268	-0.0124951					0.0457964	0.0473171	0.0300791	0.0410642	0.0813245	0.0619824	0.0332401	0.058849	0.150918	1.4331	05_FDDAp.TXT_2	8.833	353.269	2942	69.9544:21;74.6843:16;81.0697:44;91.0535:22;93.0717:18;95.0830:19;105.0730:37;107.0811:44;243.2070:30;261.2288:47;335.2464:33;353.2624:161;355.2646:19;
P_0555_483	2.646	123.044	-0.0125665		4		C00002657:4-Hydroxybenzaldehyde;C00000207:Benzoic acid	0.0116058	0.0112821	0.0129651	0.011951	0.0233878	0.0210868	0.0211507	0.0218751	0.000205513	1.8304
P_0555_799	5.028	439.193	-0.0127869					0.0116058	0.0112821	0.0129651	0.011951	0.0251245	0.0209147	0.0211969	0.022412	0.000986772	1.87533	06_FDDAp.TXT_5	5.035	439.194	1032	107.0876:23;133.0989:68;137.0958:20;221.0743:22;241.0684:16;440.2650:20;
P_0555_777	4.854	615.244	-0.0128254		4		C00007316:Chlorophyllide a	0.0116058	0.0112821	0.0129651	0.011951	0.0230636	0.0248224	0.0197869	0.0225576	0.00123093	1.88751	04_FDDAp.TXT_2	4.866	615.249	1047	146.0604:20;231.0883:29;285.1245:86;286.1320:21;326.0604:19;332.4054:36;338.5372:17;356.1448:37;430.1761:26;431.1898:17;449.1113:23;573.9122:17;596.3126:25;615.2532:39;
P_0555_860	6.727	323.224	-0.0128485					0.0116058	0.0112821	0.0129651	0.011951	0.0235267	0.0213571	0.0219828	0.0222889	0.000116976	1.86502	04_FDDAp.TXT_3	6.72	323.222	1379	93.0686:23;94.0742:64;147.1132:24;169.5059:33;171.1124:21;185.0768:41;217.1288:24;231.1745:22;324.2234:25;327.1160:25;
P_0555_728	4.366	305.151	-0.0129785					0.0116058	0.0112821	0.0129651	0.011951	0.0242445	0.0229792	0.0205959	0.0226065	0.000426663	1.8916	04_FDDAp.TXT_3	4.387	305.149	1011	107.0849:30;136.0785:52;138.0960:20;150.0555:18;164.0689:18;289.9971:26;306.1548:24;
P_0555_467	2.514	344.1	-0.0130304					0.0116058	0.0112821	0.0129651	0.011951	0.0204932	0.023225	0.0248492	0.0228558	0.000677658	1.91246	06_FDDAp.TXT_4	2.541	344.095	1016	185.9973:19;344.0941:18;345.1037:45;345.2193:20;
P_0555_27	0.748	82.0143	-0.0130921					0.0116058	0.0112821	0.0129651	0.011951	0.0215584	0.0266165	0.0212432	0.0231394	0.00176031	1.93619
P_0555_265	0.979	170.082	-0.0131071					0.0116058	0.0112821	0.0129651	0.011951	0.0224383	0.022119	0.0235085	0.0226886	4.30592e-05	1.89847
P_0555_734	4.458	240.15	-0.0131088					0.0624159	0.0112821	0.0477117	0.0404699	0.0153989	0.13586	0.0606782	0.0706456	0.237289	1.74564	05_FDDAp.TXT_3	4.476	240.151	2883	79.0545:27;91.0539:24;108.0805:27;119.0501:34;127.0343:25;240.1452:163;241.1562:17;
P_0555_680	4	725.229	-0.0131253					0.0116058	0.0112821	0.0129651	0.011951	0.0200764	0.025486	0.0239246	0.0231623	0.00133399	1.93811	04_FDDAp.TXT_6	4.027	725.229	1018	219.7147:24;287.0553:94;288.0492:22;293.1226:17;433.1139:41;434.1188:20;436.1225:31;580.1815:20;725.2220:17;726.3910:17;
P_0555_521	2.94	378.041	-0.0131704					0.0116058	0.0112821	0.0129651	0.011951	0.0223457	0.0247487	0.0216361	0.0229102	0.000259573	1.91701	04_FDDAp.TXT_4	2.943	378.04	1068	130.0963:24;134.0709:26;349.1235:24;378.0228:30;378.0492:26;379.0395:65;381.0865:62;
P_0555_760	4.694	207.064	-0.0134262		4		C00007397:3-Indolylmethylthiohydroximate	0.0116058	0.0112821	0.0129651	0.011951	0.0219521	0.0267886	0.0220522	0.0235976	0.00112892	1.97453	05_FDDAp.TXT_3	4.696	207.066	1169	133.0608:16;137.0617:20;147.0415:73;175.0369:19;208.0761:24;
P_0555_347	1.751	256.081	-0.0134733					0.253192	0.257706	0.260625	0.257174	0.255065	0.299712	0.274936	0.276571	0.106316	1.07542	02_FDDAp.TXT_6	1.756	256.082	8743	84.0384:20;84.0458:28;96.0432:26;97.0254:52;97.0323:47;99.1554:17;114.0483:69;122.0613:28;126.0542:20;130.0492:469;131.0516:36;142.0515:47;180.0662:82;192.0713:30;238.0665:16;238.0793:44;238.1235:16;239.0779:32;256.0790:127;257.0848:20;257.0963:21;259.1058:20;259.1289:26;347.9542:19;
P_0555_871	7.131	199.133	-0.0135117					0.019637	0.0186606	0.0162064	0.018168	0.0351974	0.0278454	0.0277617	0.0302682	0.00526495	1.66602	04_FDDAp.TXT_4	7.13	199.133	1478	57.0740:16;81.0720:50;107.0866:39;111.0418:40;111.0457:18;135.1205:40;147.0810:38;163.1073:21;181.1209:169;201.1220:21;221.9834:17;
P_0555_869	7.073	534.322	-0.0135187					0.0116058	0.0112821	0.0129651	0.011951	0.0292	0.0226843	0.020619	0.0241678	0.00489113	2.02224	04_FDDAp.TXT_3	7.092	534.316	1347	161.0997:43;184.0702:116;184.5534:23;229.1325:17;264.0901:20;487.1017:21;516.2945:20;517.3073:20;534.3210:37;539.2796:22;
P_0555_475	2.581	417.187	-0.013629					0.0116058	0.0112821	0.0129651	0.011951	0.0192428	0.026125	0.0287095	0.0246924	0.0056811	2.06614	05_FDDAp.TXT_3	2.597	417.188	1198	148.1164:113;161.1074:24;192.0945:20;315.1286:17;381.1698:18;399.1808:24;417.1905:24;418.1743:16;
P_0555_624	3.578	757.22	-0.0136775		4		C00007402:Quercetin 3-O-[6''-O-rhamnosyl)glucoside] 7-O-rhamnoside;C00005234:Kaempferol 3-gentiobioside-7-rhamnoside	0.0116058	0.0112821	0.0129651	0.011951	0.0241751	0.0220698	0.0248492	0.023698	0.000140527	1.98293
P_0555_673	3.882	293.154	-0.0137888					0.0116058	0.0112821	0.0129651	0.011951	0.0253329	0.0224385	0.023809	0.0238601	0.0001327	1.9965	04_FDDAp.TXT_3	3.887	293.155	1085	132.0963:44;132.1065:43;207.1657:35;265.8730:19;275.1421:16;296.1669:28;688.9752:16;
P_0555_891	7.872	209.06	-0.0138432					0.0155517	0.0166298	0.0199663	0.0173826	0.0367952	0.0501118	0.0176834	0.0348635	0.06986	2.00565	05_FDDAp.TXT_2	7.879	209.06	1928	152.0605:20;209.0573:220;209.0714:73;
P_0555_758	4.68	465.097	-0.0138694					0.0116058	0.0112821	0.0129651	0.011951	0.0233414	0.0259775	0.0228844	0.0240678	0.000188425	2.01387	04_FDDAp.TXT_4	4.696	465.098	1167	109.0215:16;217.0407:156;219.0376:33;465.0893:74;465.1053:33;468.0969:16;
P_0555_569	3.265	369.118	-0.0138777		4		C00007398:3-Indolylmethyldesulfoglucosinolate	0.0116058	0.0112821	0.0129651	0.011951	0.0234572	0.0252894	0.0232542	0.0240003	6.4683e-05	2.00822	06_FDDAp.TXT_3	3.257	369.118	1136	165.0041:18;175.0397:27;207.0662:66;370.1151:22;371.1198:62;
P_0555_631	3.6	204.067	-0.013881					0.0116058	0.0112821	0.0129651	0.011951	0.0251245	0.0218978	0.0253115	0.0241113	0.000286497	2.01751
P_0555_518	2.931	103.054	-0.0139086					0.0116058	0.0112821	0.0129651	0.011951	0.0234804	0.0277225	0.0220522	0.0244184	0.00109154	2.04321	05_FDDAp.TXT_5	2.942	103.055	1320	103.0551:19;
P_0555_529	3.06	193.087	-0.0139451					0.0116058	0.0112821	0.0129651	0.011951	0.0231099	0.0281894	0.0223527	0.0245507	0.00135097	2.05428
P_0555_124	0.854	471.219	-0.0141065					0.0116058	0.0112821	0.0129651	0.011951	0.0218826	0.0241834	0.0289175	0.0249945	0.00181396	2.09142
P_0555_701	4.21	275.145	-0.0142565					0.0152964	0.0149601	0.0143913	0.0148826	0.0263286	0.0308191	0.0261668	0.0277715	0.000567399	1.86604	06_FDDAp.TXT_5	4.213	275.141	1041	134.0605:29;141.1078:26;169.0952:20;170.1007:36;211.1409:47;275.0565:22;275.1599:33;
P_0555_231	0.943	455.116	-0.0143287					0.013718	0.0127713	0.0135356	0.0133416	0.030103	0.023225	0.0262361	0.0265214	0.00140315	1.98786
P_0555_443	2.254	237.088	-0.0143304		4		C00007605:L-Formylkynurenine;C00007644:2-(4'-Methylthio)butylmalic acid	0.0116058	0.0112821	0.0129651	0.011951	0.0219058	0.0258055	0.0279698	0.025227	0.000993677	2.11087	05_FDDAp.TXT_5	2.267	237.087	1130	147.0669:19;148.0775:33;192.0587:42;205.5137:16;
P_0555_857	6.493	220.083	-0.014811					0.0116058	0.0112821	0.0129651	0.011951	0.0213963	0.0290742	0.0289637	0.0264781	0.00249169	2.21555	05_FDDAp.TXT_2	6.498	220.082	1148	123.1028:27;156.0872:95;204.9636:21;220.0861:97;
P_0555_783	4.94	369.118	-0.0149587		4		C00007398:3-Indolylmethyldesulfoglucosinolate	0.0116058	0.0112821	0.0129651	0.011951	0.0273706	0.0261496	0.0242482	0.0259228	9.03417e-05	2.16909	04_FDDAp.TXT_7	4.982	369.12	1007	123.0484:51;207.0577:23;347.1737:27;
P_0555_64	0.812	358.834	-0.0150111					0.0116058	0.0112821	0.0129651	0.011951	0.0279032	0.0235444	0.0269989	0.0261489	0.000284774	2.18801
P_0555_742	4.493	747.325	-0.0150153					0.0116058	0.0112821	0.0129651	0.011951	0.0263749	0.0283861	0.0237627	0.0261746	0.00029022	2.19016	04_FDDAp.TXT_4	4.508	747.325	1419	208.1003:29;418.2100:22;462.2064:20;585.2389:21;626.2822:19;747.2771:18;747.3181:160;748.3408:64;
P_0555_156	0.868	476.164	-0.0150646					0.0116058	0.0112821	0.0129651	0.011951	0.0262128	0.0266903	0.0252653	0.0260561	1.45378e-05	2.18024
P_0555_46	0.761	88.9901	-0.0152263					0.0116058	0.0112821	0.0129651	0.011951	0.0304504	0.0232987	0.0266753	0.0268081	0.00110873	2.24317
P_0555_849	6.267	339.216	-0.0152437					0.0116058	0.0112821	0.0129651	0.011951	0.0266991	0.0241589	0.0290793	0.0266458	0.000313248	2.22958	05_FDDAp.TXT_2	6.269	339.216	1288	58.2129:20;93.0673:20;138.9447:20;147.1216:19;207.0690:21;265.1747:19;279.5556:24;321.2017:28;321.2111:57;322.2097:20;339.2163:62;1195.0657:18;
P_0555_508	2.809	192.065	-0.0153196					0.0116058	0.0112821	0.0129651	0.011951	0.027579	0.0272801	0.0248954	0.0265848	6.17953e-05	2.22449	06_FDDAp.TXT_6	2.842	192.065	1076	146.0587:37;148.0784:30;165.1591:22;
P_0555_671	3.854	207.14	-0.0153202					0.0116058	0.0112821	0.0129651	0.011951	0.0277411	0.0247733	0.0273225	0.0266123	7.95157e-05	2.22679	05_FDDAp.TXT_5	3.866	207.138	1022	67.0547:20;108.0795:47;109.0645:33;123.0776:54;152.2178:78;161.1031:21;207.0622:28;208.1409:17;565.9569:36;
P_0555_303	1.006	244.117	-0.0153281					0.0116058	0.0112821	0.0129651	0.011951	0.0259118	0.0259038	0.0280391	0.0266182	3.75886e-05	2.22728	05_FDDAp.TXT_11	1.036	244.12	1062	72.5735:20;113.0354:48;144.0658:20;196.0989:21;197.0588:18;225.0517:20;227.0697:23;242.0788:25;244.1201:16;
P_0555_25	0.747	218.984	-0.0153449					0.0116058	0.0112821	0.0129651	0.011951	0.0273475	0.0239131	0.029426	0.0268955	0.000449466	2.25048
P_0555_112	0.848	162.075	-0.0153481		4		C00007393:L-2-Aminoadipate	0.0116058	0.0112821	0.0129651	0.011951	0.0285053	0.0242817	0.0274612	0.0267494	0.000208777	2.23826	06_FDDAp.TXT_9	0.853	162.077	1078	115.0352:29;144.0554:21;
P_0555_31	0.748	410.922	-0.0154297					0.0116058	0.0112821	0.0129651	0.011951	0.0234804	0.0350955	0.0258431	0.0281397	0.00532867	2.35459
P_0555_21	0.746	66.0194	-0.0154383					0.0116058	0.0112821	0.0129651	0.011951	0.0263517	0.0263708	0.0275999	0.0267741	1.16762e-05	2.24033
P_0555_30	0.748	156.015	-0.0154846		4		C00007300:Orotate	0.0121164	0.012839	0.0150395	0.0133317	0.0299641	0.025019	0.0312059	0.0287297	0.000894688	2.155
P_0555_622	3.578	303.052	-0.0156428		4		C00004631:Quercetin	0.0116058	0.0112821	0.0129651	0.011951	0.0288295	0.0252894	0.0275999	0.0272396	9.53061e-05	2.27927	06_FDDAp.TXT_7	3.585	303.05	1019	111.0071:22;121.0318:38;156.8735:19;202.1293:34;212.0814:21;303.0490:56;305.1432:17;
P_0555_556	3.176	465.104	-0.0158219					0.0116058	0.0112821	0.0129651	0.011951	0.0286674	0.0262233	0.0276693	0.02752	2.95819e-05	2.30273	06_FDDAp.TXT_8	3.189	465.101	1004	214.0432:18;228.0343:37;276.5507:32;303.0550:95;464.2041:16;464.2394:16;465.1050:32;
P_0555_34	0.749	398.907	-0.0159476					0.0116058	0.0112821	0.0129651	0.011951	0.0303578	0.0261004	0.0271607	0.027873	0.000160924	2.33227
P_0555_316	1.051	256.082	-0.0159699					0.123346	0.141951	0.136004	0.133767	0.159755	0.144806	0.155105	0.153222	0.0253676	1.14544	04_FDDAp.TXT_8	1.027	256.082	2348	84.0413:19;97.0285:215;102.0901:31;115.0511:20;127.0413:16;130.0485:30;131.0594:17;142.0462:36;214.1108:34;226.0745:27;256.0836:89;260.1204:17;274.1156:18;
P_0555_654	3.718	287.054	-0.0161469		4		C00006614:Cyanidin;C00007395:5-Phosphoribosylglycineamide;C00004565:Kaempferol	0.0116058	0.0112821	0.0129651	0.011951	0.0292463	0.0282877	0.0269065	0.0281468	2.26276e-05	2.35519	04_FDDAp.TXT_5	3.725	287.057	1098	61.2956:24;131.0758:39;153.0120:18;287.0400:18;287.0570:69;288.1908:29;
P_0555_107	0.844	207.207	-0.0163919		4		C00007637:Vetispiradiene	0.0116058	0.0112821	0.0129651	0.011951	0.0301725	0.0270343	0.028825	0.0286773	4.45385e-05	2.39957
P_0555_260	0.976	288.11	-0.0164225					0.0116058	0.0112821	0.0129651	0.011951	0.0268149	0.0308683	0.0289175	0.0288669	9.43982e-05	2.41544
P_0555_694	4.152	468.214	-0.016498					0.0116058	0.0112821	0.0129651	0.011951	0.0306125	0.0279928	0.028016	0.0288738	3.72904e-05	2.41601	04_FDDAp.TXT_3	4.165	468.214	1128	52.6803:16;147.0505:18;175.0451:35;239.1246:20;287.1392:59;300.1444:16;327.1387:27;329.1593:70;940.8987:21;
P_0555_697	4.155	339.109	-0.0166251					0.0116058	0.0112821	0.0129651	0.011951	0.0275327	0.0291234	0.0310672	0.0292411	5.59944e-05	2.44675	06_FDDAp.TXT_3	4.157	339.109	1019	117.0334:20;121.0530:17;146.0374:28;151.0716:27;167.0349:39;167.1045:20;172.0542:16;175.0779:18;207.0697:85;251.0667:17;292.0716:16;321.0947:19;322.1798:36;339.1100:83;
P_0555_716	4.274	147.045	-0.0166764					0.0116058	0.0112821	0.0129651	0.011951	0.0297789	0.0357099	0.0249416	0.0301435	0.00224785	2.52225	05_FDDAp.TXT_9	4.282	147.044	1074	147.0430:74;
P_0555_227	0.934	173.022	-0.0168551		4 (No MSMS)		C00007288:Glycerol 3-phosphate;C00007407:Glycerol 2-phosphate	0.0116058	0.0112821	0.0129651	0.011951	0.0304504	0.0314827	0.027207	0.0297134	0.000107297	2.48627
P_0555_442	2.254	192.065	-0.0169707					0.0116058	0.0112821	0.0129651	0.011951	0.0269075	0.0331539	0.0305587	0.0302067	0.000317217	2.52755	04_FDDAp.TXT_4	2.267	192.066	1311	86.0582:22;118.0680:19;128.0534:21;138.9934:46;146.0604:21;147.0673:24;163.5451:33;192.0683:108;199.9808:20;
P_0555_259	0.975	486.183	-0.0169978					0.0116058	0.0112821	0.0129651	0.011951	0.0260276	0.0336209	0.0317838	0.0304774	0.000693845	2.5502
P_0555_661	3.79	741.223	-0.0170925					0.0116058	0.011598	0.0129651	0.0120563	0.0316082	0.0328836	0.0268833	0.0304584	0.000305728	2.52635	05_FDDAp.TXT_8	3.772	741.223	1111	87.0481:24;129.8355:33;287.0534:40;287.0654:46;433.1236:21;449.0963:16;595.1731:18;596.1752:16;739.3590:23;
P_0555_726	4.357	275.144	-0.0170935					0.0175479	0.0176903	0.018229	0.0178224	0.0373046	0.0366192	0.0339336	0.0359525	3.29293e-05	2.01726	05_FDDAp.TXT_5	4.354	275.143	1062	98.0992:33;158.0564:19;199.0482:29;211.1454:66;237.9843:39;273.1736:32;274.1787:29;275.0567:53;275.1378:137;
P_0555_65	0.812	426.823	-0.0171321					0.0116058	0.0112821	0.0129651	0.011951	0.0330207	0.0329327	0.0259356	0.0306297	0.000738563	2.56294
P_0555_575	3.298	279.137	-0.0171884					0.0121861	0.0122749	0.0129651	0.0124754	0.0326039	0.0289267	0.0309285	0.0308197	3.66702e-05	2.47045	05_FDDAp.TXT_6	3.308	279.137	1037	147.0432:36;179.0925:20;
P_0555_530	3.063	161.06	-0.0173775					0.0116058	0.0112821	0.0129651	0.011951	0.0310524	0.0300081	0.0309285	0.030663	3.40497e-06	2.56573	06_FDDAp.TXT_4	3.058	161.06	1077	72.0787:24;97.9706:27;98.0543:17;115.0543:46;116.9292:17;145.9249:21;161.0565:82;162.0613:47;
P_0555_516	2.905	316.208	-0.0173891					0.0116058	0.0112821	0.0129651	0.011951	0.0321639	0.0315319	0.028617	0.0307709	4.95364e-05	2.57476	05_FDDAp.TXT_4	2.917	316.213	1244	139.1202:18;216.1261:17;255.1712:143;316.2147:18;319.1692:20;
P_0555_29	0.748	130.017	-0.017401					0.0139037	0.0154339	0.0173214	0.015553	0.0366794	0.0319742	0.0350893	0.034581	0.000180938	2.22343
P_0555_698	4.191	182.19	-0.0174787					0.0116058	0.0112821	0.0129651	0.011951	0.0317703	0.0332277	0.028224	0.031074	0.000131266	2.60012	06_FDDAp.TXT_4	4.172	182.189	1256	95.0513:19;123.0461:31;182.1624:36;182.1898:76;184.1633:17;
P_0555_220	0.925	274.094	-0.0176812					0.0116058	0.0112821	0.0129651	0.011951	0.0314693	0.0304013	0.0321537	0.0313414	5.81307e-06	2.62249
P_0555_904	9.866	496.341	-0.017748					0.0116058	0.0112821	0.0129651	0.011951	0.0400834	0.0377989	0.0228381	0.0335735	0.00819942	2.80926	04_FDDAp.TXT_3	9.877	496.339	2206	86.0999:34;184.0750:325;496.3410:16;
P_0555_37	0.752	216.951	-0.0177785					0.0116058	0.0113047	0.0129651	0.0119585	0.0351279	0.0283123	0.0321074	0.0318492	0.000308003	2.66331
P_0555_349	1.76	202.18	-0.0179723					0.0317534	0.0327858	0.0404253	0.0349881	0.0548339	0.0604832	0.0534199	0.0562457	0.00182452	1.60756	06_FDDAp.TXT_8	1.758	202.18	2044	95.0857:32;102.0943:18;156.9797:24;202.1743:84;203.1862:21;204.0853:20;204.7852:18;
P_0555_370	1.832	314.092	-0.0180636					0.0321944	0.0305745	0.0340464	0.0322718	0.0519162	0.0547322	0.051432	0.0526935	7.1165e-05	1.6328	05_FDDAp.TXT_5	1.859	314.092	1932	97.0321:81;136.0622:208;315.0882:19;315.1178:20;315.1429:17;
P_0555_53	0.789	320.867	-0.0184329					0.0698668	0.078388	0.0782575	0.0755041	0.108626	0.0915235	0.096461	0.0988701	0.00792692	1.30947	05_FDDAp.TXT_2	0.79	320.867	3127	89.9964:26;122.9241:157;124.9193:20;202.2711:16;238.9035:41;320.8560:42;322.8642:18;
P_0555_695	4.154	130.066	-0.0185894					0.0116058	0.0112821	0.0129651	0.011951	0.0316545	0.0350463	0.0337024	0.0334677	2.10848e-05	2.80041	04_FDDAp.TXT_2	4.163	130.065	1454	69.0701:35;100.9080:17;130.0652:115;194.5681:20;
P_0555_879	7.376	343.296	-0.0187274					0.0116058	0.0112821	0.0129651	0.011951	0.0130369	0.0122883	0.158203	0.0611759	0.183839	5.1189	06_FDDAp.TXT_2	7.405	343.296	2712	109.1029:26;240.2291:249;241.2364:19;
P_0555_803	5.049	589.268	-0.0188291					0.0116058	0.0112821	0.0129651	0.011951	0.0365173	0.0337438	0.0317607	0.0340073	5.78856e-05	2.84556	06_FDDAp.TXT_2	5.039	589.264	1313	49.9091:17;51.4044:22;98.5067:16;119.3703:60;285.1262:131;327.1305:23;546.2489:51;589.2635:35;589.2856:41;590.2627:19;
P_0555_748	4.626	197.118	-0.0188433					0.51706	0.542037	0.567743	0.54228	0.557416	0.631055	0.558008	0.58216	0.117094	1.07354	05_FDDAp.TXT_2	4.626	197.117	22338	80.8131:20;81.0716:24;91.0573:27;95.0510:45;105.0705:89;107.0807:22;109.1031:26;111.0381:24;115.0564:21;118.0738:18;133.0999:294;135.1146:140;136.1211:64;137.0593:27;139.1048:21;151.1134:23;161.0952:94;161.1045:101;166.0637:16;179.1067:286;197.1179:917;198.1291:24;199.1207:20;1221.3177:34;
P_0555_839	5.858	615.248	-0.0189792		4		C00007316:Chlorophyllide a	0.0116058	0.0112821	0.0129651	0.011951	0.0381846	0.0319251	0.0333326	0.0344807	0.000165073	2.88518	06_FDDAp.TXT_2	5.86	615.25	1405	86.1332:25;209.0291:30;244.1183:32;285.0290:41;285.1210:123;287.1124:20;287.1376:18;288.1445:19;383.1619:25;430.1733:27;571.2382:32;572.2703:22;617.2531:24;
P_0555_28	0.748	125.987	-0.0191159					0.0278074	0.0248432	0.023778	0.0254762	0.0478638	0.0527661	0.0448441	0.0484913	0.000452409	1.9034
P_0555_38	0.753	270.949	-0.0192946					0.0116058	0.0112821	0.0129651	0.011951	0.0370499	0.0333751	0.0347195	0.0350482	2.08303e-05	2.93266
P_0555_791	4.961	457.205	-0.0193393					0.0116058	0.0112821	0.0129651	0.011951	0.0400602	0.036398	0.03042	0.0356261	0.000578421	2.98101	05_FDDAp.TXT_8	4.963	457.207	1051	133.0967:18;139.0785:20;165.1240:20;175.1511:35;191.1389:53;195.1178:28;209.1565:155;340.1809:21;424.2450:16;
P_0555_22	0.746	116.985	-0.0194166					0.0189174	0.0171262	0.020459	0.0188342	0.0491374	0.0356853	0.0451908	0.0433379	0.00198133	2.30102
P_0555_722	4.3	379.096	-0.0196317					0.0116058	0.0112821	0.0129651	0.011951	0.036911	0.0380693	0.0329165	0.0359656	6.38423e-05	3.00942	04_FDDAp.TXT_7	4.312	379.095	1404	120.0546:17;127.0390:19;191.0600:16;199.0537:17;202.0494:21;213.1322:38;217.0397:17;217.0487:17;218.0408:18;219.0388:18;267.1052:30;313.1845:37;379.0916:132;380.1047:17;380.1952:33;685.2736:33;
P_0555_797	5.004	130.065	-0.0198388					0.0250685	0.022835	0.0239336	0.0239457	0.0481649	0.0517585	0.0455838	0.0485024	0.000103996	2.02552	05_FDDAp.TXT_3	5.01	130.066	1030	89.5093:26;90.0083:23;90.5058:25;104.0577:18;105.0695:29;113.9647:30;130.0651:159;133.1033:16;1381.6249:37;
P_0555_700	4.207	183.067	-0.019898		4		C00007558:Syringaldehyde	0.0116058	0.0112821	0.0129651	0.011951	0.0360542	0.0372091	0.0361295	0.0364643	1.35669e-06	3.05115	06_FDDAp.TXT_3	4.199	183.065	1383	77.0429:23;95.0453:16;97.1016:68;119.8788:17;123.0412:49;155.0722:20;182.1983:122;
P_0555_727	4.362	209.156	-0.0199379					0.0116058	0.0112821	0.0129651	0.011951	0.037652	0.037332	0.0347657	0.0365832	9.74573e-06	3.0611
P_0555_415	2.083	340.178	-0.0201534					0.0116058	0.0112821	0.0129651	0.011951	0.0349658	0.0406252	0.03643	0.0373404	6.90182e-05	3.12446	06_FDDAp.TXT_4	2.082	340.181	1560	108.3527:16;139.0596:27;139.0859:17;178.0433:32;178.0519:17;235.1243:17;257.1364:18;269.1403:20;278.9985:25;305.0428:54;323.0735:16;339.1088:31;340.1716:105;341.1738:24;
P_0555_472	2.552	354.195	-0.0202306					0.0510654	0.0422402	0.0497601	0.0476886	0.063008	0.0808572	0.0855043	0.0764565	0.00881525	1.60325	06_FDDAp.TXT_2	2.564	354.194	3282	97.0380:17;100.1887:19;101.5302:16;122.0634:19;126.0574:16;144.0801:18;153.1448:16;162.0913:23;190.1247:21;204.0726:24;204.1423:22;236.1664:55;239.0967:27;272.1903:20;273.9613:22;279.0397:37;282.1513:16;300.1678:16;336.1857:81;354.1957:195;355.1121:18;355.2029:26;356.1254:20;
P_0555_711	4.267	323.076	-0.0204828					0.0116058	0.0112821	0.0129651	0.011951	0.0388792	0.0355379	0.03962	0.0380124	2.16804e-05	3.18068	05_FDDAp.TXT_8	4.28	323.076	1154	71.0140:23;91.0520:33;109.0413:17;119.0464:20;120.0226:28;160.0739:25;160.9526:16;163.0023:18;163.0410:135;181.0545:34;207.0628:18;207.0770:34;278.0215:20;294.0354:19;325.0539:62;327.0672:17;
P_0555_663	3.816	611.162	-0.0206307		4		C00005428:Quercetin 3-O-beta-D-glucopyranosyl-7-O-alpha-L-rhamnopyranoside	0.0116058	0.0112821	0.0129651	0.011951	0.0411485	0.0392489	0.0349738	0.0384571	7.6144e-05	3.2179	04_FDDAp.TXT_7	3.819	611.161	1388	145.0443:49;287.0548:300;288.0557:16;303.0554:25;413.0869:18;612.2325:16;613.1943:32;
P_0555_26	0.748	68.9831	-0.0206368					0.0154357	0.0182319	0.0166472	0.0167716	0.0452703	0.0394947	0.045237	0.043334	0.000109031	2.58378
P_0555_60	0.801	189.16	-0.0206898					0.0116058	0.0133129	0.0129651	0.0126279	0.0388792	0.0380938	0.0403828	0.0391186	3.15576e-06	3.09779	06_FDDAp.TXT_7	0.825	189.16	1433	84.0784:20;109.0672:30;
P_0555_63	0.81	510.786	-0.0209121					0.0116058	0.0112821	0.0129651	0.011951	0.040477	0.0387083	0.0378401	0.0390085	4.18227e-06	3.26403	04_FDDAp.TXT_8	0.821	510.783	1635	115.4001:44;122.7775:24;122.9239:96;122.9302:32;190.9074:39;190.9175:50;206.8888:76;274.8569:37;274.8721:38;427.8327:21;510.7907:16;512.7761:21;
P_0555_423	2.207	226.073	-0.0209323					0.0746483	0.0654136	0.0753014	0.0717878	0.0955887	0.102534	0.102124	0.100082	0.000963593	1.39414	04_FDDAp.TXT_3	2.196	226.071	2923	83.0707:47;106.0623:28;106.0711:21;119.0457:21;149.0248:31;150.0323:27;151.5954:17;162.0468:18;162.0564:42;180.0657:138;201.1333:18;209.0376:42;209.0473:23;226.0672:26;
P_0555_198	0.892	260.079	-0.0209675					0.0116058	0.0112821	0.0129651	0.011951	0.0378141	0.0364226	0.0447516	0.0396628	0.000228426	3.31878
P_0555_737	4.467	209.153	-0.0210494					0.0116058	0.0112821	0.0129651	0.011951	0.0418432	0.0401583	0.03643	0.0394772	4.06501e-05	3.30325	06_FDDAp.TXT_4	4.459	209.154	1597	105.0727:23;107.0859:25;109.1016:20;121.0664:24;122.0997:20;133.1012:209;134.1025:28;135.0743:16;137.0962:162;147.1141:25;150.1344:20;150.4153:22;150.5452:21;
P_0555_226	0.934	98.9847	-0.0211663		4		C00007408:Phosphate	0.0235133	0.0257006	0.0273564	0.0255234	0.0514531	0.0537492	0.0552229	0.0534751	2.87017e-05	2.09513
P_0555_117	0.851	365.103	-0.0211919					0.0116058	0.0112821	0.0129651	0.011951	0.0424916	0.0411413	0.0361295	0.0399208	7.62464e-05	3.34038	06_FDDAp.TXT_8	0.852	365.104	1309	128.0781:33;188.0984:16;350.1406:18;365.1070:142;366.1029:18;
P_0555_683	4.009	287.055	-0.0212344		4		C00006614:Cyanidin;C00007395:5-Phosphoribosylglycineamide;C00004565:Kaempferol	0.0187549	0.0190667	0.0208738	0.0195652	0.0463587	0.0508737	0.0457918	0.0476747	4.27686e-05	2.43671	06_FDDAp.TXT_5	4.003	287.055	1450	123.3016:20;174.0740:26;287.0562:178;288.0719:20;
P_0555_747	4.625	133.101	-0.0213259		4		C00001384:L-Ornithine	0.0116058	0.0112821	0.0129651	0.011951	0.0448072	0.0425914	0.0344883	0.040629	0.00041781	3.39963	04_FDDAp.TXT_4	4.632	133.101	1513	106.0681:30;131.0863:36;133.1006:133;135.1184:19;
P_0555_194	0.886	211.072	-0.0213944					0.0434288	0.0446997	0.0413069	0.0431451	0.0744703	0.0656443	0.0759344	0.0720163	0.000505592	1.66917
P_0555_36	0.75	84.9601	-0.0217239					0.0292233	0.0268288	0.0325425	0.0295315	0.0599051	0.0567229	0.0605395	0.0590558	6.55295e-05	1.99975
P_0555_787	4.959	191.143	-0.021975					0.0116058	0.0112821	0.0129651	0.011951	0.0463355	0.0413625	0.0384642	0.0420541	0.000108022	3.51888	06_FDDAp.TXT_4	4.945	191.142	1351	107.0872:17;149.0415:126;151.0056:16;171.0332:22;1430.5563:33;
P_0555_197	0.89	131.082	-0.0221714					0.0116058	0.0112821	0.0129651	0.011951	0.0410791	0.0411413	0.0453064	0.0425089	1.67298e-05	3.55694
P_0555_295	0.989	348.073	-0.0224815					0.0116058	0.0112821	0.0129651	0.011951	0.0457335	0.0421736	0.041816	0.043241	1.03472e-05	3.61819	04_FDDAp.TXT_10	1.012	348.071	2049	113.9428:25;127.0438:33;136.0577:83;298.4808:39;348.0725:34;351.1636:22;351.2277:23;
P_0555_584	3.364	179.07	-0.0225119		4		C00002728:Coniferaldehyde	0.0116058	0.0112821	0.0129651	0.011951	0.0413106	0.0468923	0.0423014	0.0435014	3.07655e-05	3.63998	06_FDDAp.TXT_8	3.385	179.07	1186	119.0512:46;120.0504:46;135.0785:23;147.0418:42;150.0321:45;161.9926:45;180.0754:56;181.0805:20;
P_0555_314	1.047	238.071	-0.0226337					0.135323	0.149059	0.138468	0.14095	0.178465	0.166605	0.177365	0.174145	0.00205505	1.23551	01_FDDAp.TXT_4	1.09	238.072	4096	81.0260:30;108.0404:30;109.0247:39;154.0501:90;155.0506:33;164.0724:16;175.0462:16;192.0647:28;206.0762:18;238.0708:144;240.0503:30;241.0870:27;
P_0555_208	0.913	85.0287	-0.0227862					0.0116058	0.0112821	0.0129651	0.011951	0.0384856	0.0523483	0.0444511	0.045095	0.00060583	3.77333
P_0555_403	1.998	258.134	-0.0229442					0.0116058	0.0112821	0.0129651	0.011951	0.0407317	0.0500381	0.0442431	0.0450043	0.000139682	3.76574	05_FDDAp.TXT_5	1.988	258.135	1781	110.0207:20;143.0510:22;212.1168:23;258.1343:107;
P_0555_870	7.127	181.123	-0.0232194					0.0673599	0.0692044	0.0491119	0.0618921	0.110316	0.0933176	0.0905203	0.0980513	0.00768308	1.58423	06_FDDAp.TXT_3	7.121	181.123	3117	94.0685:20;95.0851:31;111.0462:116;121.0986:27;125.0610:21;125.1266:26;130.0741:25;135.0790:46;141.9615:18;181.1230:42;
P_0555_232	0.946	255.107	-0.0234404					0.0116058	0.0112821	0.0129651	0.011951	0.0421211	0.0567229	0.0427637	0.0472026	0.000909179	3.94968
P_0555_585	3.37	603.218	-0.023626					0.0116058	0.0112821	0.0129651	0.011951	0.046706	0.0478999	0.0448441	0.0464833	2.34061e-06	3.88949	04_FDDAp.TXT_7	3.374	603.22	1745	144.0740:43;145.0560:33;176.0635:27;207.0673:28;217.0997:333;218.1059:68;225.0815:19;442.0464:30;603.2247:49;
P_0555_591	3.391	175.039	-0.023876					0.0116058	0.0112821	0.0129651	0.011951	0.0477249	0.0487355	0.0452139	0.0472248	3.56783e-06	3.95153	05_FDDAp.TXT_5	3.392	175.038	1864	91.0553:31;114.9499:20;129.0293:24;149.0247:64;
P_0555_263	0.979	108.046	-0.0241022					0.0116058	0.0112821	0.0129651	0.011951	0.0479796	0.0508983	0.0450984	0.0479921	1.64874e-05	4.01574
P_0555_596	3.433	1257.35	-0.0241145		4		C00007661:Cyanidin 3-O-[2''-O-(2'''-O-(sinapoyl) xylosyl) 6''-O-(p-O-(glucosyl) p-coumaroyl) glucoside] 5-O-glucoside	0.0116058	0.0112821	0.0129651	0.011951	0.0531898	0.0452948	0.0459074	0.0481307	7.58922e-05	4.02733	06_FDDAp.TXT_3	3.45	1257.36	1587	287.0544:77;288.0510:20;360.6372:25;449.1030:55;452.1200:34;563.6899:30;637.8538:33;703.3414:18;1095.1007:21;1095.2787:16;1095.3263:17;1096.2831:32;1097.2811:32;1257.3539:387;1258.3119:39;1258.3665:226;1259.3861:24;1260.3615:38;1261.3618:20;
P_0555_17	0.744	151.035	-0.0241821					0.021401	0.0233088	0.0298457	0.0248519	0.0605534	0.0654477	0.0591757	0.0617256	0.000159468	2.48374	03_FDDAp.TXT_11	0.737	151.035	1126	66.0182:21;69.9818:22;70.9815:25;86.9924:22;110.0078:48;110.0135:72;114.9853:145;114.9905:170;115.2277:18;115.9874:57;116.9852:38;117.1532:24;
P_0555_618	3.562	399.121	-0.0242752					0.0116058	0.0112821	0.0129651	0.011951	0.052773	0.0451719	0.0477104	0.0485518	4.5023e-05	4.06257	04_FDDAp.TXT_6	3.572	399.122	1823	126.7809:20;126.9343:29;158.7558:23;160.0581:23;160.0761:207;162.0550:39;173.0334:49;185.0677:17;186.0804:39;204.0481:23;237.0717:72;238.0675:55;399.1233:20;
P_0555_620	3.576	581.147	-0.0245164					0.0116058	0.0112821	0.0129651	0.011951	0.0497626	0.0450982	0.0533506	0.0494038	5.28897e-05	4.13386	05_FDDAp.TXT_4	3.578	581.151	1802	150.7069:18;303.0464:100;304.0584:35;409.1501:38;435.0919:16;449.0990:242;450.1189:43;582.1681:19;585.7334:22;1171.6050:16;
P_0555_267	0.979	325.112	-0.024537					0.0116058	0.0112821	0.0129651	0.011951	0.0460113	0.0528153	0.0494441	0.0494236	2.53741e-05	4.13552	05_FDDAp.TXT_9	0.999	325.114	1993	84.0825:18;97.0297:27;113.0376:42;142.9401:33;147.0766:19;164.1111:23;178.1249:22;212.0827:27;226.0720:17;262.1095:27;307.0679:16;307.1232:59;325.1491:28;326.1683:34;329.1494:45;335.5876:18;
P_0555_710	4.266	573.27	-0.024555					0.0116058	0.0112821	0.0129651	0.011951	0.0636332	0.0502839	0.03962	0.051179	0.00244553	4.2824	04_FDDAp.TXT_10	4.284	573.269	1080	265.1431:29;295.6279:21;297.0584:38;309.1169:56;312.1453:21;331.1922:20;366.1092:17;450.2065:20;530.2953:20;573.2648:20;574.2662:21;
P_0555_715	4.273	340.078	-0.0245996					0.041038	0.0395099	0.04237	0.0409727	0.0804214	0.0827251	0.0731837	0.0787767	0.000112789	1.92267	05_FDDAp.TXT_7	4.266	340.081	2691	65.0398:28;70.1859:16;91.0500:18;117.0309:17;119.0533:33;134.0300:16;135.0427:23;137.0611:24;163.0367:41;175.0343:20;175.0402:38;176.0479:16;177.0587:23;183.0656:22;207.0651:186;208.0672:17;209.4911:33;265.0846:17;281.0790:69;339.1530:22;340.0854:40;341.0997:22;
P_0555_629	3.598	176.071	-0.0247127		4		C00007579:Indole 3-carboxylic acid methyl ester;C00007578:4-Methoxyindole-3-carbaldehyde;C00007577:1-Methoxyindole-3-carbaldehyde	0.0235597	0.0236924	0.0246078	0.0239533	0.0646984	0.0609747	0.0594993	0.0617241	9.11666e-06	2.57685	06_FDDAp.TXT_3	3.605	176.072	2215	93.0322:26;111.0976:22;128.0489:40;150.0469:49;158.0538:23;158.0653:41;176.0709:102;176.1462:30;177.0731:17;
P_0555_70	0.817	442.797	-0.0247155					0.0136252	0.0112821	0.0129651	0.0126241	0.0513373	0.0481703	0.0516863	0.0503979	4.41181e-06	3.99219	04_FDDAp.TXT_9	0.822	442.798	1641	122.9138:17;122.9246:158;122.9351:49;190.9109:21;206.8900:71;208.8841:71;274.8707:61;290.8501:21;
P_0555_561	3.186	316.213	-0.0249631					0.016898	0.0145313	0.0179956	0.016475	0.05664	0.0544127	0.0540672	0.05504	3.86635e-06	3.34082	06_FDDAp.TXT_4	3.184	316.211	1529	102.0957:46;102.1354:26;103.0923:37;164.1059:23;178.0489:22;253.1976:16;257.7884:16;316.2145:255;317.1769:20;728.8060:18;
P_0555_750	4.629	191.143	-0.0250322					0.0116058	0.0112821	0.0129651	0.011951	0.0539308	0.0517093	0.0468089	0.0508163	2.83554e-05	4.25206	05_FDDAp.TXT_3	4.643	191.143	1452	91.0516:43;105.0713:21;108.9004:17;133.0982:119;175.1478:16;
P_0555_801	5.035	191.143	-0.0250951					0.0116058	0.0112821	0.0129651	0.011951	0.0539771	0.0472118	0.0518481	0.0510123	2.2899e-05	4.26846	06_FDDAp.TXT_3	5.027	191.145	1483	91.0575:36;148.0540:33;173.1290:17;191.1445:89;192.1010:17;
P_0555_204	0.906	216.087	-0.0251424					0.0143447	0.0152534	0.0167509	0.0154497	0.0505036	0.0556662	0.0585747	0.0549148	4.42868e-05	3.55443
P_0555_485	2.648	155.071	-0.0251846					0.0116058	0.0112821	0.0129651	0.011951	0.0520783	0.0492516	0.0521948	0.0511749	1.7907e-06	4.28206	06_FDDAp.TXT_2	2.652	155.071	1905	89.5038:151;93.0141:16;95.0513:34;102.2508:20;113.0597:22;113.9663:17;155.0781:53;
P_0555_656	3.752	428.206	-0.0252834					0.0116058	0.0112821	0.0129651	0.011951	0.0542086	0.0530119	0.0475486	0.0515897	2.38039e-05	4.31677	06_FDDAp.TXT_6	3.753	428.205	1862	104.1079:56;184.0736:130;242.1290:31;258.1103:33;427.1484:33;428.2072:96;429.2156:16;
P_0555_69	0.815	526.758	-0.0255512					0.015691	0.0112821	0.0129651	0.0133127	0.0542318	0.052078	0.0546913	0.053667	5.92308e-06	4.03125	04_FDDAp.TXT_7	0.82	526.757	1952	104.1071:18;122.9243:222;190.9138:36;206.8815:25;206.8904:47;208.8929:30;215.1692:19;274.8832:23;290.8396:19;358.8340:41;442.7955:37;528.7584:21;
P_0555_582	3.352	144.081	-0.0255723					0.0148554	0.015276	0.0143135	0.0148149	0.0531203	0.0565263	0.0560551	0.0552339	1.64559e-06	3.72826	06_FDDAp.TXT_7	3.358	144.081	1530	70.9594:16;117.0709:22;126.0642:17;144.0802:282;145.0794:27;147.0397:16;
P_0555_636	3.622	339.108	-0.0257345					0.0116058	0.0112821	0.0129651	0.011951	0.0518235	0.0537246	0.0531657	0.0529046	3.62943e-07	4.42679	06_FDDAp.TXT_3	3.629	339.108	1884	115.0389:30;119.0490:19;126.9677:29;155.0467:36;167.0349:26;175.0409:92;175.0726:16;207.0659:119;208.0677:27;261.0757:35;293.0233:40;321.1120:33;339.0987:32;341.4378:18;
P_0555_576	3.298	887.285	-0.0258106					0.0116058	0.0121395	0.0129651	0.0122368	0.0537918	0.0553221	0.0511777	0.0534305	2.7178e-06	4.36638	05_FDDAp.TXT_5	3.307	887.284	1723	287.0570:125;288.0674:20;433.1138:250;434.1099:61;435.1087:37;595.1721:85;741.1887:35;887.2889:93;1031.3781:17;1319.8600:26;
P_0555_616	3.558	160.076	-0.0258223					0.0116058	0.0112821	0.0129651	0.011951	0.0529119	0.0488584	0.0590139	0.0535947	7.76844e-05	4.48454	05_FDDAp.TXT_6	3.558	160.075	1463	73.9499:24;107.0828:30;117.9304:18;130.0700:155;
P_0555_9	0.74	638.886	-0.025932					0.0116058	0.0112821	0.0129651	0.011951	0.0461503	0.0641697	0.0542752	0.0548651	0.00060348	4.59083
P_0555_808	5.121	619.275	-0.0260917					0.0116058	0.0112821	0.0129651	0.011951	0.0587009	0.057534	0.0472712	0.054502	0.000157671	4.56046	06_FDDAp.TXT_3	5.113	619.274	1890	57.6276:23;148.0708:26;224.1267:23;289.1496:22;292.1414:24;301.1116:16;311.1422:20;337.1164:20;339.1236:28;357.1378:16;372.1649:17;448.1840:29;452.2247:41;458.1664:26;460.1806:22;483.4732:18;575.2910:145;576.2994:18;579.5712:16;601.2850:48;619.2755:73;
P_0555_62	0.81	190.912	-0.0262542					0.0116058	0.0112821	0.0129651	0.011951	0.0535603	0.055617	0.0545295	0.0545689	3.47367e-07	4.56605	04_FDDAp.TXT_9	0.838	190.913	1727	129.0020:20;190.1592:33;
P_0555_628	3.596	221.093	-0.0263624					0.0247667	0.021436	0.0268378	0.0243468	0.0724326	0.0648332	0.0655787	0.0676148	5.75995e-05	2.77715	06_FDDAp.TXT_10	3.589	221.093	1019	102.0383:22;104.0466:41;132.0412:22;158.0621:22;160.0851:35;162.0976:28;176.0706:197;177.0721:25;204.0666:53;222.1161:40;
P_0555_280	0.984	126.055	-0.0264604					0.0116058	0.0112821	0.0129651	0.011951	0.0555285	0.0514144	0.0594531	0.0554653	2.62052e-05	4.64106	06_FDDAp.TXT_9	0.994	126.054	1938	108.0439:58;109.0249:17;109.0307:17;128.1052:30;
P_0555_206	0.907	261.037	-0.0265069		4		C00007391:alpha-D-Galactose 1-phosphate;C00007482:alpha-D-Glucose 1-phosphate;C00007389:D-Mannose 1-phosphate;C00007305:D-Fructose 6-phosphate;C00007307:D-Mannose 6-phosphate;C00007483:D-myo-Inositol 1-phosphate;C00007306:D-Glucose 6-phosphate	0.0116058	0.0112821	0.0129651	0.011951	0.0486512	0.0664307	0.0548993	0.0566604	0.000515063	4.74106
P_0555_719	4.28	239.092	-0.0265525					0.0116058	0.0112821	0.0129651	0.011951	0.0641195	0.0616629	0.044821	0.0568678	0.00089884	4.75841	04_FDDAp.TXT_9	4.314	239.092	1073	135.0424:50;179.0680:21;190.0293:21;197.1195:22;198.1228:19;239.0957:94;
P_0555_528	3.059	207.065	-0.0266967		4		C00007397:3-Indolylmethylthiohydroximate	0.0129985	0.0149149	0.0129651	0.0136262	0.0554359	0.0593281	0.0582973	0.0576871	2.48094e-06	4.23355	04_FDDAp.TXT_4	3.072	207.065	1953	83.0534:21;91.0560:34;119.0415:29;133.0265:30;147.0481:23;167.1430:38;175.0442:17;180.0610:20;191.1392:32;207.0661:136;
P_0555_552	3.156	193.051	-0.0276401		4		C00002499:Scopoletin	0.0116058	0.0112821	0.0129651	0.011951	0.065833	0.057706	0.0548069	0.0594486	7.10065e-05	4.97437	06_FDDAp.TXT_6	3.159	193.05	2290	66.0502:33;94.0467:33;133.0274:46;137.0595:16;150.9349:17;193.0473:244;194.0506:24;
P_0555_209	0.913	225.087	-0.027803					0.0116058	0.0112821	0.0129651	0.011951	0.0720389	0.0534543	0.0567717	0.0607549	0.000526766	5.08367
P_0555_731	4.42	303.05	-0.0278821		4		C00004631:Quercetin	0.0116058	0.0112821	0.0129651	0.011951	0.0660183	0.0656689	0.0507848	0.060824	0.000318217	5.08945	06_FDDAp.TXT_2	4.424	303.05	2505	93.0166:18;111.0072:19;119.6929:17;137.0215:16;138.5744:18;144.7405:25;153.0184:16;165.5558:17;243.1204:18;248.0685:36;257.0432:25;303.0493:247;643.2789:26;685.7414:42;851.3365:16;902.5514:21;926.3298:20;936.3048:18;
P_0555_461	2.449	354.195	-0.0281142					0.0850007	0.0876168	0.088111	0.0869095	0.123237	0.139841	0.153302	0.138794	0.00202543	1.59699	06_FDDAp.TXT_2	2.45	354.195	6047	84.0819:34;138.0546:18;182.1531:27;192.1489:16;200.1110:29;202.1242:21;206.1536:24;206.8201:25;236.1607:62;237.1545:20;237.1707:24;264.8155:20;270.1580:35;271.1507:33;282.1579:16;300.1577:48;302.1638:57;336.1813:79;336.1984:17;339.1907:34;354.1978:248;357.3034:17;653.1646:19;724.2910:16;
P_0555_14	0.742	268.948	-0.0282909					0.0158767	0.0166298	0.0173733	0.0166266	0.0689591	0.0661604	0.0631516	0.0660904	4.46936e-06	3.97498	04_FDDAp.TXT_11	0.74	268.947	2384	108.9595:21;178.9522:33;181.9571:20;185.9623:23;188.8493:18;195.9602:16;224.9430:17;232.1284:59;
P_0555_169	0.876	134.044	-0.0283501		4 (No MSMS)		C00001342:L-Aspartic acid	0.020403	0.0176678	0.0203034	0.019458	0.0707422	0.0667502	0.0699244	0.0691389	2.55384e-06	3.55323
P_0555_713	4.272	175.039	-0.0286236					0.0441019	0.0422176	0.0469337	0.0444178	0.0970244	0.102903	0.0876078	0.0958449	0.000191722	2.15781	06_FDDAp.TXT_5	4.264	175.039	3269	91.0539:112;119.0490:32;
P_0555_256	0.975	188.091	-0.0288556					0.0214939	0.0216165	0.0232335	0.0221146	0.0705338	0.0751554	0.075449	0.0737127	3.40834e-06	3.33321	06_FDDAp.TXT_11	0.979	188.092	2873	98.0580:23;100.0575:23;104.1057:33;124.0694:21;125.0718:16;128.0726:16;141.0982:27;142.0859:52;169.0668:25;170.0665:43;170.0811:74;170.0886:34;187.0714:78;188.0884:125;
P_0555_164	0.871	220.082	-0.0289347					0.0116058	0.0112821	0.0129651	0.011951	0.0663656	0.0615891	0.0630822	0.063679	2.12085e-06	5.32834
P_0555_225	0.933	247.059	-0.0292698		4		C00007582:2-(Indole-3-yl)-4,5-dihydro-1,3-thiazole-4-carboxylic acid	0.0116058	0.0112821	0.0129651	0.011951	0.0675466	0.0625722	0.0645385	0.0648858	2.11267e-06	5.42932
P_0555_735	4.462	133.101	-0.0295416		4 (Not match RT)		C00001384:L-Ornithine	0.0116058	0.0112821	0.0129651	0.011951	0.0690749	0.0656934	0.0628973	0.0658885	4.19926e-06	5.51323	05_FDDAp.TXT_3	4.46	133.102	2610	90.5060:28;133.1020:95;136.0763:23;
P_0555_812	5.179	589.265	-0.0301021					0.0116058	0.0112821	0.0129651	0.011951	0.0727336	0.0642188	0.0671506	0.0680343	1.26483e-05	5.69277	04_FDDAp.TXT_2	5.163	589.264	2063	89.0090:30;124.2781:26;136.5307:25;256.1270:16;286.1306:42;289.0840:16;303.1341:24;304.1389:30;311.7939:27;313.1088:50;327.1288:28;331.2723:37;334.1528:48;349.1306:29;370.1950:16;376.1620:26;431.1935:44;448.1876:22;449.1802:16;450.1718:24;450.2127:16;451.2116:16;486.1691:18;575.1768:27;587.3078:18;589.2640:281;590.2595:25;590.2825:59;
P_0555_20	0.744	640.883	-0.0306013					0.0116058	0.0112821	0.0129651	0.011951	0.0613639	0.0850598	0.0682139	0.0715459	0.000539197	5.9866	05_FDDAp.TXT_11	0.757	640.881	2152	120.6445:20;183.9710:20;198.9404:29;296.9424:112;412.9229:18;526.9039:33;527.8978:17;607.9707:24;639.8556:33;639.8992:17;640.8829:111;641.8826:16;642.8785:16;645.8746:17;646.9030:21;
P_0555_175	0.88	232.082	-0.030799					0.0116058	0.0112821	0.0129651	0.011951	0.0731504	0.0651773	0.0739465	0.0707581	1.62233e-05	5.92068
P_0555_215	0.922	246.097	-0.0314281					0.0119307	0.0118688	0.0129651	0.0122549	0.0731736	0.0726241	0.0739003	0.0732326	1.50058e-08	5.9758
P_0555_746	4.525	209.154	-0.0315341					0.0116058	0.0112821	0.0129651	0.011951	0.0753965	0.0725749	0.072051	0.0733408	3.81314e-07	6.13679	05_FDDAp.TXT_4	4.492	209.153	1077	69.0277:25;81.0675:18;95.0461:30;105.0679:26;121.1021:24;133.0989:107;134.1015:27;137.0932:41;144.9422:32;149.0607:29;149.1355:17;167.1022:18;191.1400:26;209.0420:16;211.0880:27;
P_0555_662	3.81	287.056	-0.0315435		4		C00006614:Cyanidin;C00007395:5-Phosphoribosylglycineamide;C00004565:Kaempferol	0.0116058	0.0134031	0.0129651	0.012658	0.0744471	0.0724766	0.0753334	0.0740857	2.12678e-07	5.85287	05_FDDAp.TXT_4	3.844	287.058	1380	153.0189:84;179.1962:18;185.0626:27;287.0579:253;
P_0555_15	0.742	382.927	-0.0322648					0.0116058	0.0131324	0.0138986	0.0128789	0.0786616	0.0788174	0.0741083	0.0771958	1.40683e-06	5.99396	06_FDDAp.TXT_10	0.752	382.928	2850	179.9510:30;181.9545:16;224.9448:28;336.9195:95;382.9267:36;384.9284:38;
P_0555_210	0.914	252.109	-0.0323895					0.0424075	0.0377048	0.0253339	0.0351487	0.0961677	0.101895	0.103049	0.10037	0.000146675	2.8556
P_0555_806	5.094	736.309	-0.0326823		4		C00024666:N',N''-Bis(5-hydroxyferuloyl)-N'''-sinapoylspermidine	0.0116058	0.0112821	0.0129651	0.011951	0.0873915	0.0808081	0.0677747	0.0786581	0.000161724	6.58172	04_FDDAp.TXT_2	5.102	736.309	3599	250.1000:47;250.1325:30;251.1072:21;251.1233:17;278.1432:20;278.1533:22;338.1984:24;377.1519:43;526.2440:52;527.2491:41;528.2430:35;530.2272:50;544.2524:107;544.2795:115;544.3724:21;545.2679:21;552.9462:19;734.2694:22;735.2927:72;736.3094:419;737.2961:30;737.3238:110;738.3130:60;739.2441:20;750.1132:16;990.4633:16;
P_0555_709	4.262	225.077	-0.0327429		4		C00034327:(E)-Sinapic acid;C00002776:Sinapic acid	0.0456803	0.0526874	0.0461299	0.0481659	0.115434	0.12453	0.105592	0.115185	0.000173379	2.39142	05_FDDAp.TXT_3	4.261	225.076	3400	91.0535:20;93.0343:35;102.0461:25;118.0398:17;119.0488:44;119.0555:30;121.0322:37;132.0190:28;134.0392:16;147.0463:18;149.0246:47;175.0374:120;177.0483:20;192.0408:16;207.0646:318;208.0672:32;225.0724:28;
P_0555_617	3.562	237.069	-0.0327827		4		C00007644:2-(4'-Methylthio)butylmalic acid	0.019196	0.0154113	0.0153507	0.0166527	0.0866273	0.0773428	0.0853887	0.0831196	1.54077e-05	4.99137	04_FDDAp.TXT_4	3.556	237.07	2849	86.0597:23;117.0634:32;119.0362:39;130.0659:20;135.4300:16;160.0761:357;160.1326:30;203.0389:16;237.0776:33;238.0550:22;
P_0555_153	0.867	224.113	-0.0333669					0.0240472	0.0236473	0.0283158	0.0253368	0.0929721	0.0933176	0.0966228	0.0943042	1.69665e-06	3.72203	04_FDDAp.TXT_7	0.852	224.112	2196	62.0617:23;98.0597:39;111.0465:21;112.0328:33;123.0702:29;126.0551:26;128.0717:30;140.0685:17;158.0746:25;188.0865:50;188.0935:19;206.1065:138;224.1124:22;
P_0555_5	0.739	132.998	-0.0338811					0.0580057	0.0616003	0.0629586	0.0608549	0.145583	0.116076	0.139641	0.133766	0.00066655	2.19812	06_FDDAp.TXT_9	0.75	132.998	5616	68.9828:67;69.9909:17;85.0160:17;86.9928:49;114.9890:269;115.9908:17;
P_0555_502	2.753	349.139	-0.0339438					0.0116058	0.0112821	0.0129651	0.011951	0.0787079	0.0858709	0.0854118	0.0833302	3.62964e-06	6.97265	04_FDDAp.TXT_3	2.739	349.14	3091	82.0664:23;132.0775:19;147.0634:16;167.0661:17;168.0837:59;188.0632:16;189.0720:29;229.0936:54;229.1079:21;230.1045:46;276.1187:27;303.1347:27;308.1394:38;330.1134:19;348.1989:33;349.1362:120;349.1481:38;350.1502:20;352.1378:23;373.9670:17;
P_0555_759	4.682	575.178	-0.0339846					0.0116058	0.0112821	0.0129651	0.011951	0.0815098	0.0959965	0.0753334	0.0842799	0.00014908	7.05212	04_FDDAp.TXT_2	4.694	575.179	4310	119.0485:28;127.0354:29;135.1186:29;147.0473:32;155.1045:38;175.0241:53;175.0383:104;176.0391:23;207.0665:574;208.0514:19;208.0683:21;209.0730:21;225.0676:61;263.0912:18;332.3292:16;351.1145:25;421.1148:22;433.1277:34;467.1279:22;557.1826:16;558.1777:16;575.1852:135;576.1649:28;576.1923:23;577.1462:17;577.1779:25;696.9509:17;700.3135:20;741.2871:16;769.3832:28;869.4109:18;910.9362:26;917.7409:18;
P_0555_190	0.885	277.103	-0.0342921					0.109837	0.110632	0.108414	0.109628	0.188607	0.171619	0.188438	0.182888	0.000103615	1.66826	06_FDDAp.TXT_10	0.897	277.1	6366	69.0307:33;69.0365:53;78.0354:21;83.0378:16;85.0269:41;86.0245:20;87.0302:52;87.0578:22;88.0396:30;88.0586:33;97.0221:73;97.0282:81;98.0278:25;98.9862:16;112.0342:24;116.0328:17;118.0491:23;121.7099:26;131.0347:24;134.0339:29;134.0467:103;134.0603:46;138.0529:17;143.0569:40;145.0484:28;146.0442:27;150.0549:21;154.0517:28;158.0875:57;166.0444:42;195.0557:18;211.0647:61;211.0763:19;212.0589:107;215…
P_0555_509	2.837	205.098	-0.0343769	L-Tryptophan	1		C00001396:L-Tryptophan;C00007643:2-Oxo-8-methylthiooctanoic acid	0.0965136	0.097703	0.10118	0.0984655	0.17564	0.175674	0.164213	0.171842	2.76489e-05	1.7452	04_FDDAp.TXT_3	2.84	205.098	6573	57.9318:22;90.0473:25;117.0544:26;118.0663:73;119.0731:22;130.0605:47;130.0665:38;132.0798:64;142.0675:18;143.0698:57;144.0789:41;146.0579:224;147.2801:18;188.0700:521;196.1092:16;205.0916:35;206.0996:16;
P_0555_214	0.917	127.038	-0.0349092					0.0116058	0.0112821	0.0129651	0.011951	0.0858863	0.0969304	0.0805575	0.0877914	4.87939e-05	7.34595
P_0555_191	0.885	295.115	-0.0349561					0.119702	0.121802	0.129522	0.123675	0.196249	0.195704	0.208456	0.200136	5.86739e-05	1.61824	06_FDDAp.TXT_6	0.893	295.113	7406	57.0327:21;69.0273:35;74.0233:27;85.0269:47;87.0523:21;87.0563:47;99.0374:20;104.6269:17;108.0440:56;110.0256:25;112.0398:35;122.0605:21;133.0587:17;134.0585:16;138.0613:20;150.0529:20;154.0508:55;161.0672:16;166.0508:46;168.0657:42;182.0429:19;194.0506:22;197.0966:27;211.0683:18;212.0551:33;214.0681:26;225.0652:55;232.0781:18;259.0035:29;259.0909:133;260.0746:20;260.0852:21;277.0992:94;278.0915:…
P_0555_367	1.821	344.134	-0.0350845					0.0116058	0.0112821	0.0129651	0.011951	0.0792405	0.0992406	0.0884399	0.0889737	9.30885e-05	7.44487	04_FDDAp.TXT_4	1.827	344.134	3120	96.0803:23;107.0463:39;136.0713:23;136.0784:30;148.0452:34;148.0844:21;194.0821:24;203.1122:23;326.1246:198;327.1252:22;344.1451:18;420.9376:33;
P_0555_24	0.747	198.941	-0.0352077					0.0379509	0.0337786	0.036821	0.0361835	0.120019	0.108531	0.110145	0.112898	1.77802e-05	3.12016
P_0555_448	2.333	328.139	-0.0354021					0.0160624	0.0149375	0.0162064	0.0157354	0.0825287	0.0977906	0.102379	0.0942326	9.93973e-05	5.98856	04_FDDAp.TXT_5	2.33	328.14	3528	71.0485:39;98.0354:24;103.0544:33;109.0284:18;132.0837:36;145.5630:33;149.0595:42;161.0782:18;174.1069:18;178.0829:16;183.0806:17;202.0910:30;264.1283:26;290.5993:17;293.1259:23;294.1204:23;310.1323:276;311.1340:19;327.0451:20;328.1349:38;330.1471:17;
P_0555_296	0.992	202.181	-0.0355895					0.0224688	0.021955	0.024167	0.0228636	0.120574	0.0873701	0.100922	0.102956	0.000578168	4.50304	05_FDDAp.TXT_6	0.996	202.18	3548	61.0383:16;97.0297:16;101.0257:27;102.0957:33;109.0305:24;138.0565:35;138.0672:21;139.0520:19;151.0503:17;184.0851:32;186.0366:18;202.1138:23;202.1819:279;203.0984:31;204.0849:20;
P_0555_202	0.896	296.099	-0.0359041					0.0116058	0.0112821	0.0129651	0.011951	0.0844738	0.0955541	0.0961143	0.0920474	1.53707e-05	7.70207
P_0555_615	3.553	207.139	-0.0366902					0.0116058	0.0112821	0.0129651	0.011951	0.0964687	0.100986	0.0884862	0.0953135	1.1373e-05	7.97535	05_FDDAp.TXT_2	3.562	207.138	2703	69.0291:36;91.0510:28;123.0836:115;125.0949:37;143.0810:18;147.1151:29;149.0932:37;151.1468:21;157.1038:16;165.0820:27;165.1270:17;175.0440:24;179.1449:16;209.0808:17;209.1521:26;
P_0555_902	9.591	520.339	-0.0373708					0.0162249	0.0196083	0.0129911	0.0162747	0.14725	0.127111	0.0633827	0.112581	0.00955824	6.91754	04_FDDAp.TXT_2	9.6	520.34	6275	85.0835:69;91.5055:28;93.0686:35;99.5107:24;104.1077:86;166.0632:27;183.3251:23;184.0751:245;184.1122:34;185.0783:108;306.6894:47;389.3175:22;502.3108:25;502.3358:52;505.3553:24;520.3374:628;521.3362:207;521.7475:22;522.3407:37;532.6727:17;
P_0555_3	0.739	86.993	-0.0378779					0.0584003	0.0634054	0.065811	0.0625389	0.176242	0.1335	0.152424	0.154055	0.000941813	2.46335	06_FDDAp.TXT_8	0.749	86.9931	7183	68.9830:120;
P_0555_548	3.152	449.108	-0.038327					0.0149714	0.0129518	0.0129651	0.0136295	0.105384	0.102239	0.105037	0.10422	9.24257e-08	7.64665	04_FDDAp.TXT_4	3.141	449.108	4435	95.0494:25;165.0153:17;201.0472:23;230.0578:26;247.0665:29;285.0444:29;301.9435:22;303.0327:57;303.0484:589;304.0523:87;305.0520:43;305.5626:16;449.1110:92;
P_0555_898	8.942	518.326	-0.0387748					0.0127431	0.0185478	0.0129651	0.014752	0.163506	0.1277	0.0663415	0.119183	0.0106698	8.07907	04_FDDAp.TXT_2	8.955	518.325	7494	86.0965:41;104.1067:267;123.0779:18;124.9955:19;161.1357:21;183.0034:16;184.0697:167;184.0782:88;185.0778:41;322.3439:35;500.2957:24;500.3141:16;501.3183:64;518.2943:33;518.3270:528;519.3271:95;520.3231:33;
P_0555_262	0.977	278.123	-0.0391603					0.0388329	0.046392	0.0451964	0.0434738	0.128818	0.150434	0.138601	0.139284	6.84527e-05	3.20386	06_FDDAp.TXT_3	0.999	278.123	5362	58.0304:20;72.0780:28;84.0784:20;85.0253:25;92.4030:23;97.0319:17;98.9862:17;100.0332:20;102.0879:41;102.0940:71;111.0452:27;112.0764:16;113.9402:19;116.0674:27;118.0846:56;119.0536:20;128.0691:180;130.0885:36;139.0540:23;146.2719:16;172.0587:23;172.1026:44;188.7976:27;194.0446:61;195.0520:16;198.1168:87;214.1068:33;216.1169:49;216.1262:57;216.1351:28;217.1138:20;232.1098:20;244.1129:38;244.1230:…
P_0555_152	0.867	206.104	-0.039244					0.0297572	0.0320186	0.0285233	0.0300997	0.119532	0.11841	0.141143	0.126362	0.000104456	4.19812	05_FDDAp.TXT_4	0.851	206.102	4815	85.0287:28;97.0286:26;100.0758:16;104.1068:363;105.1105:16;144.0655:19;145.8980:19;188.0909:65;206.0994:62;206.1114:84;207.1108:28;208.9705:23;
P_0555_619	3.565	1343.36	-0.0394114	Cyanidin 3-O-[2''-O-(6'''-O-(sinapoyl) xylosyl) 6''-O-(p-O-(glucosyl)-p-coumaroyl) glucoside] 5-O-(6''''-O-malonyl) glucoside	2	19	C00007570:Cyanidin 3-O-[2-O-(2-O-(sinapoyl)-bata-D-xylopyranosyl) 6-O-(4-O-(beta-D-glucopyranosyl)-p-coumaroyl-bata-D-glucopyranoside] 5-O-[6-O-(malonyl) bata-D-glucopyranoside]	0.0116058	0.0112821	0.0129651	0.011951	0.109946	0.101133	0.11315	0.108076	6.04095e-06	9.04329	05_FDDAp.TXT_2	3.581	1343.35	2337	286.0471:20;287.0558:78;288.0641:23;534.1113:25;535.1048:79;536.1271:17;713.7967:24;715.7631:24;866.0209:55;1095.1912:39;1095.2708:39;1095.3116:20;1341.3304:25;1341.8143:16;1343.3506:766;1344.2969:40;1344.3627:467;1345.3431:174;1345.4017:58;1345.6134:18;1346.1493:16;1346.3796:47;1347.3636:51;1384.7600:16;
P_0555_718	4.278	647.127	-0.039508					0.0472123	0.0497089	0.053157	0.0500261	0.13771	0.159773	0.145189	0.147557	6.48953e-05	2.9496	04_FDDAp.TXT_4	4.288	647.126	4710	207.0788:22;218.0656:20;318.0608:28;319.0577:22;323.1030:18;336.0771:21;337.0707:17;338.0736:44;351.0850:484;352.0904:174;354.0891:26;369.0940:16;390.4763:24;436.2080:16;444.2084:17;485.1281:23;507.7430:21;513.0961:17;514.1070:100;531.1016:30;647.1332:347;648.1146:83;648.1467:53;649.1382:106;
P_0555_366	1.821	326.124	-0.0398288					0.0116058	0.0112821	0.0129651	0.011951	0.0997337	0.11728	0.115092	0.110702	2.91939e-05	9.26298	05_FDDAp.TXT_3	1.823	326.125	4352	87.0322:28;97.0295:43;100.0412:20;119.0520:61;120.0468:18;123.0418:18;123.0505:36;127.0363:24;131.0728:20;141.0534:23;143.0555:20;148.0740:57;165.0545:26;182.0849:30;197.0685:25;206.0838:27;276.9852:37;280.1232:21;308.1083:16;326.1183:132;327.1236:53;
P_0555_92	0.835	380.095	-0.040562					0.0116058	0.0112821	0.0129651	0.011951	0.106935	0.112979	0.122258	0.114057	1.10326e-05	9.54375	05_FDDAp.TXT_8	0.827	380.096	3034	262.0580:18;380.0958:298;381.0961:22;382.1022:21;
P_0555_736	4.462	191.143	-0.0408278					0.0116058	0.0112821	0.0129651	0.011951	0.119856	0.114576	0.110169	0.114867	1.74917e-06	9.61151	06_FDDAp.TXT_2	4.449	191.143	3472	89.0387:17;105.0690:16;133.0634:17;133.1008:131;192.0355:16;
P_0555_189	0.885	259.094	-0.0409552					0.140476	0.15188	0.126617	0.139658	0.257265	0.22581	0.251936	0.245004	0.000488047	1.75432	05_FDDAp.TXT_9	0.884	259.092	4553	55.0510:21;60.0838:47;67.0586:25;81.0347:24;83.0596:23;85.0329:16;86.9885:51;95.0490:16;95.0567:31;96.0432:35;97.0277:29;98.9840:43;98.9900:25;104.1073:464;105.1084:38;108.0492:40;111.0418:18;122.0220:28;125.0015:50;127.0377:25;128.0477:18;130.0504:37;138.0504:20;146.0532:27;148.0408:19;150.0538:35;152.0352:20;153.0709:21;154.0502:18;162.0557:43;163.8747:23;165.0667:47;166.0694:39;167.0868:26;181…
P_0555_11	0.741	112.006	-0.0410675					0.0687294	0.0724988	0.0771684	0.0727989	0.180919	0.181474	0.169668	0.177354	1.06747e-05	2.43622
P_0555_68	0.815	274.874	-0.0415835					0.0145072	0.0112821	0.0129651	0.0129181	0.123631	0.116297	0.118883	0.119604	6.93102e-07	9.25857	05_FDDAp.TXT_6	0.825	274.874	4444	122.9231:268;124.9245:51;190.9085:17;190.9229:28;192.9121:21;
P_0555_12	0.741	128.019	-0.0424479					0.0927998	0.0912947	0.103021	0.0957051	0.219822	0.201676	0.202006	0.207835	4.53033e-05	2.17162	04_FDDAp.TXT_6	0.725	128.019	4089	66.0196:147;68.9831:77;69.9868:35;86.9930:104;109.3453:29;110.0088:976;111.0085:175;112.0050:141;
P_0555_520	2.931	163.076	-0.0431651					0.0116058	0.0112821	0.0129651	0.011951	0.126109	0.134631	0.120894	0.127211	4.47678e-06	10.6444	05_FDDAp.TXT_3	2.922	163.075	3693	103.0537:78;131.0485:373;132.0544:27;163.0699:17;164.0692:19;
P_0555_648	3.684	303.135	-0.0443099					0.0116058	0.0112821	0.0129651	0.011951	0.134445	0.130822	0.134093	0.13312	3.54525e-08	11.1388	06_FDDAp.TXT_4	3.687	303.134	4412	120.0422:24;122.0656:33;134.0645:40;140.0794:16;142.0875:56;152.9119:16;154.0880:16;162.0559:231;162.2273:16;196.0511:35;235.0929:17;258.1151:25;261.1201:75;287.1087:49;302.1915:16;303.1284:135;304.1349:38;307.1368:21;
P_0555_583	3.354	217.098	-0.0452575					0.0457268	0.0416535	0.0457669	0.0443824	0.166979	0.171299	0.174707	0.170995	5.48029e-07	3.85277	06_FDDAp.TXT_3	3.364	217.098	4756	125.3465:16;127.0517:17;131.0719:16;141.4164:56;143.0798:18;144.0808:322;146.0862:20;147.0430:27;156.0799:38;169.0750:17;171.0908:26;217.0900:20;219.0960:29;
P_0555_271	0.98	260.113	-0.0452809					0.0388793	0.0391489	0.0370803	0.0383695	0.154243	0.170636	0.171725	0.165535	1.18798e-05	4.31423	06_FDDAp.TXT_2	0.998	260.112	6132	70.0650:43;72.0815:40;82.0666:24;84.0803:72;85.0312:23;87.0337:28;87.2316:16;97.0299:33;97.1059:28;98.0600:23;98.9903:17;112.0444:55;114.0917:50;118.0869:122;118.6022:31;124.0438:23;128.0735:44;130.0516:37;136.0818:35;138.0949:40;140.0665:21;143.0632:24;145.0523:25;149.0220:29;154.0827:37;155.0925:19;164.0306:27;172.0943:17;181.1055:20;194.0804:24;197.1261:47;197.1419:50;198.1125:30;198.1334:71;1…
P_0555_455	2.384	240.051	-0.0452842					0.0199387	0.0137642	0.0171399	0.0169476	0.137664	0.147141	0.146506	0.14377	1.81481e-06	8.48321	04_FDDAp.TXT_3	2.396	240.05	3949	111.0580:25;124.0160:44;124.0404:338;125.0435:49;240.0401:34;240.0517:67;240.0659:21;
P_0555_130	0.856	342.14	-0.046078					0.0116058	0.0112821	0.0129651	0.011951	0.129466	0.145027	0.158665	0.144386	4.84163e-05	12.0815	06_FDDAp.TXT_6	0.85	342.14	3679	127.0419:45;128.0642:27;144.0734:23;145.0455:18;150.0561:66;162.0722:20;164.0918:109;174.0888:30;181.9690:18;204.0830:20;288.1133:40;304.1028:18;306.1194:85;324.1335:48;342.1461:215;343.1492:42;346.1322:17;
P_0555_329	1.427	280.141	-0.0461537					0.0249292	0.0205334	0.0221444	0.0225357	0.138868	0.165598	0.161439	0.155301	4.68764e-05	6.89135	06_FDDAp.TXT_3	1.448	280.14	5451	51.6583:16;72.0848:46;81.0331:18;88.0346:25;110.1052:27;118.0846:104;118.4585:16;119.0917:39;127.0363:61;127.0410:29;150.0917:16;190.4228:50;216.1193:50;243.4882:17;244.1043:17;244.1139:16;246.8632:48;262.1280:336;265.6783:17;280.1312:17;280.2672:18;
P_0555_103	0.843	262.07	-0.0464969					0.0238383	0.0239406	0.0292234	0.0256674	0.151511	0.158716	0.169344	0.159857	8.22967e-06	6.22802	06_FDDAp.TXT_5	0.833	262.07	5681	228.7235:34;244.0692:27;262.0669:209;
P_0555_658	3.774	463.124	-0.047028					0.0188246	0.0154339	0.0143394	0.0161993	0.160171	0.151908	0.145813	0.152631	3.14863e-06	9.42206	06_FDDAp.TXT_5	3.78	463.122	5220	121.0259:23;257.0508:21;275.0425:17;302.0375:80;311.8079:43;316.1069:21;317.0651:682;317.5670:16;318.0680:62;319.0750:20;401.2117:17;463.1068:62;463.1255:187;464.1274:82;
P_0555_447	2.332	310.129	-0.0474028					0.0273664	0.0209396	0.0226371	0.0236477	0.145791	0.168276	0.177666	0.163911	6.51484e-05	6.93138	05_FDDAp.TXT_2	2.316	310.129	4728	61.0053:25;79.0517:24;89.5063:20;97.0256:38;112.0350:21;120.0787:89;132.0816:33;161.0668:20;162.0966:17;166.0926:28;167.0929:23;207.0384:17;216.1074:19;264.1235:33;265.1230:29;274.1027:21;292.1192:44;293.1222:20;293.1346:16;310.1296:252;312.1674:24;
P_0555_177	0.88	268.103	-0.047612				C00007444:Adenosine	0.0217724	0.0206688	0.0211591	0.0212001	0.156073	0.162034	0.165692	0.161266	4.92554e-07	7.60686	06_FDDAp.TXT_11	0.888	268.103	5650	84.0399:50;96.0391:17;97.0279:17;99.0698:38;104.0748:23;108.0462:16;116.0657:16;116.0725:22;127.0354:24;130.0438:36;130.0505:18;142.0547:17;152.0656:17;156.0604:27;184.0659:17;196.0663:32;230.1061:39;231.0982:16;232.0840:79;235.3628:17;248.1118:225;249.1012:28;249.1116:46;250.0906:182;250.1591:21;266.1142:18;267.1305:30;267.2543:16;267.2744:16;268.0951:26;
P_0555_553	3.16	611.162	-0.0476784		4 (In-source fragment)		C00005428:Quercetin 3-O-beta-D-glucopyranosyl-7-O-alpha-L-rhamnopyranoside	0.0175711	0.013358	0.0129651	0.0146314	0.156791	0.150163	0.157602	0.154852	4.61702e-07	10.5835	05_FDDAp.TXT_4	3.144	611.163	1315	85.0266:25;97.0279:20;127.0394:23;147.0539:35;224.5458:58;272.5066:23;284.9818:23;287.0550:24;303.0485:579;304.0516:157;311.6232:16;449.1057:238;450.1008:51;451.1098:17;466.0612:33;611.1273:31;611.1646:260;612.1609:41;
P_0555_6	0.74	223.989	-0.0482494					0.0427093	0.0440904	0.0496046	0.0454681	0.195021	0.188896	0.184138	0.189352	1.43653e-06	4.1645	03_FDDAp.TXT_10	0.751	223.99	1566	139.9649:19;152.9742:29;185.9580:34;209.9327:53;
P_0555_686	4.067	463.123	-0.048408					0.0214475	0.0174647	0.0161545	0.0183556	0.166771	0.162403	0.15922	0.162798	3.68811e-07	8.86912	04_FDDAp.TXT_5	4.081	463.123	4080	153.0198:20;165.0191:40;189.0483:25;245.0777:31;274.0409:83;285.0421:30;302.0504:41;303.0396:17;317.0682:843;318.0576:24;318.0658:62;318.6885:16;319.0765:42;418.2052:17;463.1240:253;463.2934:18;464.1304:33;465.1223:20;467.4593:17;
P_0555_4	0.739	114.988	-0.0489591					0.108885	0.110835	0.108155	0.109292	0.288596	0.221583	0.275537	0.261905	0.000873633	2.39638	03_FDDAp.TXT_5	0.745	114.987	4674	70.9754:20;86.9928:37;114.1020:196;115.1084:20;
P_0555_498	2.744	367.148	-0.049899					0.0116058	0.0112821	0.0129651	0.011951	0.166632	0.170046	0.160306	0.165661	3.78919e-07	13.8617	05_FDDAp.TXT_2	2.715	367.149	2950	127.0584:26;143.0724:21;143.0878:16;146.0566:19;147.0413:47;157.0832:25;181.0858:23;184.0757:37;188.0715:20;229.0948:102;257.0939:20;305.1499:17;313.1257:30;314.1240:20;331.1274:17;332.1031:20;332.1154:38;349.1393:271;350.1346:46;353.1275:16;366.1938:33;367.1381:57;367.1504:115;
P_0555_247	0.968	298.132	-0.0509482					0.0519707	0.0488064	0.0509789	0.0505853	0.215306	0.192558	0.228381	0.212082	5.22818e-05	4.19256	04_FDDAp.TXT_8	0.958	298.131	5985	84.0838:63;119.0522:51;150.0950:73;151.0797:16;156.0611:22;157.0757:41;181.0680:20;214.0836:46;214.0945:108;216.0868:20;263.1150:16;278.0985:40;280.1246:30;281.1194:22;298.1320:324;300.1086:16;
P_0555_196	0.888	148.061	-0.0515563	L-Glutamic acid	1		C00001358:L-Glutamic acid;C00007459:O-Acetyl-L-serine	0.0839794	0.0866014	0.0911967	0.0872592	0.255343	0.251444	0.247567	0.251451	3.70721e-07	2.88166	04_FDDAp.TXT_11	0.894	148.06	8134	84.0430:283;84.0488:56;102.0538:127;130.0098:20;130.0505:408;148.0578:90;149.0699:30;150.0859:33;152.7192:43;
P_0555_222	0.932	282.119	-0.0517133					0.0484425	0.0502053	0.0562427	0.0516302	0.2135	0.220256	0.217286	0.217014	3.53513e-07	4.20324	05_FDDAp.TXT_10	0.944	282.119	6953	57.0357:20;73.0282:50;94.0644:19;98.0629:41;108.0445:21;112.0720:16;113.9333:24;116.0672:18;117.0572:20;122.0565:25;132.0684:18;163.0984:16;168.0625:34;180.0687:17;186.0783:36;199.0778:16;202.0658:34;202.0766:19;216.0846:18;218.1060:16;246.0831:39;246.1022:22;264.1083:159;265.0946:35;282.1138:85;282.7487:16;283.1081:44;
P_0555_171	0.876	184.073	-0.0545347					0.0116058	0.0112821	0.0129651	0.011951	0.20785	0.184595	0.194702	0.195716	5.41833e-06	16.3765	04_FDDAp.TXT_6	0.868	184.073	5482	86.0949:34;87.1023:35;98.9834:24;104.1076:22;124.9966:64;184.0741:448;
P_0555_657	3.756	449.108	-0.0557163					0.0460749	0.0436617	0.048697	0.0461445	0.236008	0.242498	0.235085	0.237864	1.26558e-07	5.15475	06_FDDAp.TXT_4	3.75	449.108	8334	85.0284:36;137.0285:40;195.0263:24;205.0541:34;213.0551:39;285.0367:24;303.0517:1128;304.0501:82;305.0550:18;322.6162:46;413.0947:58;449.1014:128;449.1161:127;450.0948:16;450.2345:28;451.1875:36;452.2295:18;1456.6132:17;
P_0555_510	2.84	188.071	-0.0567431					0.207627	0.207117	0.212472	0.209072	0.410791	0.413969	0.399228	0.407996	1.00732e-06	1.95146	06_FDDAp.TXT_2	2.836	188.071	4171	115.0522:23;115.0566:62;116.0543:18;117.0586:36;117.0672:34;118.0636:193;119.0712:35;121.9582:20;127.0551:70;143.0718:86;144.0809:276;145.0884:18;146.0592:788;147.0590:158;160.0807:53;188.0727:518;189.0760:16;190.0769:25;
P_0555_604	3.483	449.108	-0.0594603					0.0168284	0.020195	0.0206923	0.0192386	0.24006	0.228907	0.243799	0.237589	6.07183e-07	12.3496	06_FDDAp.TXT_3	3.495	449.107	7179	68.9985:30;137.0215:25;229.0504:16;246.0485:16;247.0786:18;258.0517:50;285.0461:28;287.0850:20;303.0490:1000;303.9241:20;304.0534:102;304.3060:24;305.0548:61;447.1705:20;449.1116:311;450.1042:23;451.1157:22;
P_0555_687	4.067	609.183	-0.0602818					0.0302446	0.0285437	0.0254116	0.0280667	0.254232	0.253852	0.248168	0.252084	4.07231e-08	8.98162	06_FDDAp.TXT_4	4.062	609.182	8691	71.0497:86;71.6739:29;85.0277:60;89.0593:34;128.0436:29;147.0574:39;207.5574:36;232.2565:25;303.0457:17;307.5025:20;317.0657:766;318.0594:19;318.0778:16;319.0826:26;432.8275:32;463.1225:794;464.1334:177;609.1893:94;610.1876:125;611.1746:94;
P_0555_230	0.939	138.055	-0.0604029		4 (Not match)		C00007382:Anthranilic acid;C00001401:p-Aminobenzoic acid	0.0761339	0.0770793	0.0846623	0.0792918	0.333171	0.281132	0.304108	0.306137	6.01897e-05	3.86089	06_FDDAp.TXT_4	0.951	138.055	12323	78.0372:49;94.0641:21;96.0413:39;96.0494:22;138.0457:45;138.0567:390;139.0479:18;139.0574:29;141.8151:18;
P_0555_577	3.299	433.113	-0.061422					0.134209	0.137551	0.153715	0.141825	0.402987	0.35442	0.37246	0.376622	5.39629e-05	2.65554	05_FDDAp.TXT_4	3.299	433.113	10019	165.0259:34;185.0564:32;196.9391:19;260.0745:25;279.8775:20;286.9410:27;287.0569:1396;287.1068:17;288.0554:165;288.0701:46;289.5103:16;384.9919:16;415.2120:18;433.1144:321;434.1215:68;435.1129:23;436.7658:16;437.3911:22;533.0510:18;674.5938:23;
P_0555_588	3.385	225.076	-0.0624929		4 (In-source fragment)		C00034327:(E)-Sinapic acid;C00002776:Sinapic acid	0.0116058	0.0112821	0.0129651	0.011951	0.251407	0.257441	0.250064	0.25297	2.60237e-08	21.1673	04_FDDAp.TXT_4	3.402	225.075	4111	55.0558:26;66.0449:26;68.9945:29;80.0651:20;89.0457:40;91.0566:152;105.0323:21;119.0511:137;129.0338:18;132.0166:19;132.0229:38;134.0339:17;134.0987:47;136.0519:20;145.0313:17;147.0414:35;147.0487:33;148.0502:28;149.0249:17;175.0429:198;177.0444:20;179.0642:17;192.0369:24;192.0457:22;207.0644:655;208.0688:35;224.0694:31;225.0689:20;438.7493:16;722.3134:49;
P_0555_229	0.936	310.116	-0.0629978					0.0165266	0.0139898	0.0129651	0.0144938	0.265069	0.264912	0.248029	0.259337	9.10493e-07	17.8929	04_FDDAp.TXT_11	0.98	310.113	2726	84.9376:56;85.0278:24;130.0513:23;134.0574:16;141.0368:21;155.0505:25;179.0287:29;194.1159:37;201.9621:27;208.0637:43;210.0652:21;228.0982:18;248.1462:23;248.1573:24;251.0257:17;276.0891:28;291.1231:78;292.1001:77;310.1099:22;312.1423:22;314.0871:20;
P_0555_873	7.142	234.098	-0.063382					0.0842579	0.0739429	0.0494231	0.0692079	0.379067	0.318464	0.271122	0.322884	0.000761641	4.66542	06_FDDAp.TXT_2	7.15	234.099	12969	69.0709:41;93.0690:23;98.0868:19;101.0278:25;105.0707:33;108.0845:43;111.0255:24;119.0888:54;122.0928:16;126.0408:21;134.9054:30;136.1176:16;137.1185:35;137.1882:26;153.0715:22;154.0746:18;161.0989:41;170.1012:195;171.1054:16;186.9973:17;234.0982:504;235.1012:171;235.3784:16;240.8982:32;1460.8978:26;1464.9061:30;
P_0555_573	3.296	595.167	-0.0642793		4 (In-source fragment)		C00005432:Quercetin 3,7-di-O-alpha-L-rhamnopyranoside;C00005178:Kaempferol 3-galactoside-7-rhamnoside	0.131493	0.146239	0.158045	0.145259	0.422577	0.385411	0.397332	0.401774	2.18112e-05	2.76591	04_FDDAp.TXT_3	3.304	595.167	16979	85.0281:48;99.0486:43;101.0636:28;127.0347:35;127.0413:28;243.7360:22;264.9366:29;287.0578:1421;287.1015:24;287.3549:39;288.0498:60;288.0637:151;289.0599:30;290.3239:16;296.1316:17;433.0860:16;433.1140:421;434.0906:63;434.1151:72;435.1153:42;534.2057:27;595.1269:21;595.1600:168;596.1516:30;596.1817:43;597.1664:31;766.3748:22;1207.9720:17;
P_0555_207	0.909	273.109	-0.0643212					0.0173855	0.0149826	0.0227408	0.0183696	0.300359	0.24412	0.282009	0.275496	5.21128e-05	14.9974	06_FDDAp.TXT_8	0.909	273.108	8809	84.0420:47;85.0292:94;87.0557:26;96.0411:30;97.0231:34;109.0294:25;111.0415:30;111.0524:20;114.0569:53;119.0467:17;120.6347:20;125.0511:19;130.0487:64;131.0509:24;134.0597:20;136.0777:24;146.0623:27;157.0604:22;176.0699:37;177.0636:24;178.0489:19;192.0643:22;193.1000:19;200.0915:42;207.0787:32;208.0587:45;211.0710:66;225.0893:105;226.0789:26;237.0872:110;241.7776:18;256.0760:21;256.0894:51;259.08…
P_0555_549	3.152	757.221	-0.0645384	Quercetin, O-dHex, O-Hex-dHex	2	14	C00007402:Quercetin 3-O-[6''-O-rhamnosyl)glucoside] 7-O-rhamnoside;C00005234:Kaempferol 3-gentiobioside-7-rhamnoside	0.0436609	0.041473	0.0452483	0.0434607	0.297997	0.311313	0.29292	0.300743	6.67575e-07	6.91988	04_FDDAp.TXT_2	3.152	757.221	11497	65.5750:16;85.0281:67;97.5156:21;113.9617:18;117.0566:20;129.0553:17;130.1591:26;145.0498:34;147.0646:76;303.0508:1259;304.0471:96;305.0942:17;306.0627:21;407.8977:29;449.1078:800;450.1091:132;450.1283:61;451.1151:91;595.1782:19;611.1606:118;612.1509:41;612.1766:19;613.1399:18;614.1818:40;755.8942:17;757.2224:298;757.8173:33;758.2253:20;758.2592:16;759.2166:16;786.1324:24;829.5406:27;852.9678:25;…
P_0555_221	0.928	264.108	-0.064646					0.0532937	0.0501151	0.0513419	0.0515836	0.322473	0.300671	0.305171	0.309438	1.36924e-06	5.99878
P_0555_308	1.02	280.139	-0.0664335					0.0195441	0.0232862	0.0220148	0.0216151	0.285516	0.296665	0.300548	0.294243	2.50628e-07	13.6129	06_FDDAp.TXT_3	1.004	280.139	9052	71.0130:26;84.0765:57;84.0821:28;86.0966:25;102.0906:20;112.0807:16;118.0858:103;121.0662:17;125.0478:24;128.0687:21;130.0808:17;143.0607:26;143.0906:33;185.9566:24;198.0780:19;198.1095:16;199.1183:26;213.0696:28;216.1244:95;217.1286:45;234.1295:25;236.1384:17;242.1042:17;244.1149:87;246.1003:23;260.0990:16;261.1132:22;262.1287:629;263.1321:93;264.1364:22;279.0921:49;280.1169:45;280.1310:45;282.0…
P_0555_200	0.895	278.088	-0.0670118					0.0218189	0.0253847	0.0197329	0.0223122	0.298414	0.278871	0.324565	0.300617	1.55919e-05	13.4732	05_FDDAp.TXT_8	0.895	278.087	10088	69.0337:54;80.0435:20;82.0285:22;84.0511:16;86.0221:53;87.0313:27;98.9873:25;101.0442:16;110.0197:16;110.5194:25;112.0435:70;113.8679:17;120.0408:24;120.0649:18;125.0486:27;127.0362:38;127.0435:33;127.0583:19;128.0356:16;130.0361:27;134.0478:57;143.0581:17;150.0490:27;167.0546:34;167.0919:25;181.0749:20;184.0933:39;194.0388:19;195.0801:38;196.0549:21;197.0616:38;200.0430:24;211.0587:58;211.0695:1…
P_0555_16	0.743	182.962	-0.0673852					0.0827724	0.0863306	0.079917	0.0830067	0.400185	0.325076	0.371813	0.365691	0.00010529	4.40556	05_FDDAp.TXT_4	0.748	182.963	12239	108.9622:200;109.9590:41;110.9551:28;110.9617:16;110.9726:23;111.9554:36;138.9725:24;139.9726:27;141.9715:21;143.9618:18;
P_0555_223	0.932	292.103	-0.0685157					0.0149018	0.0112821	0.0129651	0.0130497	0.322797	0.283369	0.303252	0.30314	7.15652e-06	23.2297	06_FDDAp.TXT_5	0.952	292.104	11507	84.0449:33;97.0254:23;102.0404:18;108.0461:39;127.0376:16;129.0700:26;130.0520:37;133.0465:17;138.0558:18;148.0585:21;149.0684:17;154.0494:20;164.0714:33;192.0644:21;208.0595:46;225.0922:33;226.0614:20;246.0960:34;256.0963:16;256.7640:31;273.0938:30;273.1041:43;274.0995:84;274.1247:21;275.1013:26;276.1018:17;291.1160:147;292.1015:177;293.1106:19;294.0991:20;296.1209:29;476.1127:95;
P_0555_330	1.43	262.129	-0.068585					0.0444965	0.0371632	0.0502269	0.0439622	0.297048	0.372312	0.346432	0.338597	9.64542e-05	7.702	06_FDDAp.TXT_2	1.424	262.129	10547	72.0793:25;73.0302:29;83.9687:26;84.0821:94;85.0270:18;86.0930:33;87.0329:17;97.0339:43;104.2901:43;110.0585:17;112.0764:26;115.8357:20;118.0868:24;124.5050:20;130.0835:28;142.0839:31;143.0573:24;145.0484:25;150.0881:20;154.0853:30;161.0621:21;196.0909:39;199.1100:19;200.1125:23;201.2731:27;201.9521:16;216.1200:99;216.1299:75;218.1065:17;234.1294:20;244.1192:76;245.1158:17;245.1233:33;260.8686:19…
P_0555_519	2.931	131.049	-0.0692271					0.0248596	0.0233314	0.0237002	0.0239637	0.313396	0.341222	0.306581	0.3204	4.87346e-06	13.3702	05_FDDAp.TXT_2	2.926	131.049	10645	77.0361:27;103.0542:633;103.2296:19;104.0647:16;131.0465:170;131.0591:20;132.0526:49;132.7402:16;268.9923:20;298.0021:17;
P_0555_218	0.924	248.113	-0.0720325					0.0741377	0.0707162	0.0711785	0.0720108	0.40528	0.373074	0.398927	0.392427	2.72432e-06	5.44956	06_FDDAp.TXT_6	0.907	248.113	14740	69.0314:30;72.0422:16;73.0282:27;86.0615:106;87.0386:38;87.0442:35;96.0431:19;98.9855:66;99.0596:16;99.0890:32;99.1633:20;104.0663:18;106.0473:24;114.0575:24;116.0739:39;117.0780:27;126.0551:17;142.0555:25;148.0760:23;152.0751:21;158.0540:23;173.0319:36;184.0557:62;187.9234:34;194.0790:19;202.1117:21;230.1020:212;230.1321:46;232.0815:36;232.1008:17;233.0801:17;233.5242:16;234.0981:47;247.1320:25;…
P_0555_13	0.741	200.973	-0.0739923					0.109117	0.117198	0.118553	0.114956	0.498113	0.404458	0.467049	0.45654	0.000124213	3.97142	06_FDDAp.TXT_3	0.743	200.974	19603	108.9618:127;109.9619:21;110.9562:40;138.9749:88;139.9724:48;182.9626:338;183.9615:175;184.9622:57;200.9690:24;484.5336:23;
P_0555_652	3.713	433.113	-0.0745509					0.103872	0.107834	0.111267	0.107658	0.44923	0.464327	0.439449	0.451002	6.97318e-07	4.18923	04_FDDAp.TXT_3	3.703	433.114	10845	111.0041:23;134.0269:22;145.0657:26;147.0411:17;153.0145:22;170.0588:18;225.0560:18;244.3106:17;245.2223:67;258.0555:35;259.0493:21;271.9041:19;282.9897:54;287.0564:2474;287.1994:26;288.0612:229;288.4099:16;289.0515:35;289.0677:41;289.1885:16;290.0708:25;294.5918:16;302.2986:18;415.6459:83;433.0851:55;433.1137:325;435.0935:17;436.1305:40;442.0895:17;914.1903:16;
P_0555_201	0.896	234.098	-0.0754556					0.119006	0.113611	0.134137	0.122251	0.464374	0.459313	0.50341	0.475699	1.02063e-05	3.89116	05_FDDAp.TXT_4	0.903	234.098	17034	59.0354:40;59.0387:18;69.0378:18;71.0502:21;74.0606:56;85.0302:50;85.0340:21;86.0590:29;87.0301:65;89.0451:32;97.0272:18;98.0622:31;102.0546:71;104.1061:30;111.0456:19;114.0534:22;123.0376:29;123.0658:35;124.0755:23;126.0548:19;127.0399:20;143.0665:41;146.0832:24;152.0735:27;188.0926:95;216.0843:61;216.0944:178;217.0829:22;217.0929:51;234.0970:372;235.0923:17;
P_0555_184	0.883	250.093	-0.076763					0.0492781	0.0461663	0.0463892	0.0472779	0.410166	0.401534	0.421188	0.410962	1.90446e-07	8.69248	06_FDDAp.TXT_5	0.881	250.092	13731	59.3356:19;60.0444:55;68.0517:28;79.0524:23;84.0437:40;86.0632:47;90.0398:22;90.0588:21;91.0620:31;97.0295:66;102.0543:56;106.0482:89;109.0254:20;110.0638:20;111.0393:16;112.0433:18;114.0567:30;117.0598:32;118.0503:26;120.0435:52;127.0470:44;130.0519:171;138.0552:19;142.0524:16;143.0632:25;161.0625:56;172.0599:104;182.0772:28;184.0618:138;184.0961:30;189.0948:33;202.0724:52;206.1049:18;216.0828:7…
P_0555_148	0.862	104.107	-0.0840601					0.798872	0.816959	0.825023	0.813618	1.29983	1.21996	1.23643	1.25207	3.37942e-05	1.53889	04_FDDAp.TXT_2	0.846	104.107	44147	59.0697:21;60.0817:80;104.1071:2790;105.1075:51;105.1121:129;106.5495:16;166.0893:17;1069.9087:16;1124.8632:21;
P_0555_216	0.922	291.119	-0.0878256		4 (No reference)		C00007597:N-Succinyl-LL-2,6-diaminoheptanedioate	0.0594448	0.0574033	0.0416699	0.0528393	0.5774	0.489199	0.523451	0.530016	2.70473e-05	10.0307	05_FDDAp.TXT_10	0.909	291.119	8680	69.0357:16;79.0540:18;81.0359:73;84.0453:20;84.0481:48;85.0320:36;94.0307:17;96.0449:17;97.0282:75;102.0575:103;102.1164:25;106.0676:66;109.0278:18;114.0490:22;114.0578:17;126.0539:35;129.0648:23;130.0503:108;134.0647:18;135.0668:24;136.0744:28;138.0544:29;142.0507:68;147.0476:18;147.0747:22;148.0633:25;150.0588:19;152.0364:24;154.0499:59;158.0436:24;158.0590:16;162.0559:39;164.0741:19;167.0854:2…
P_0555_219	0.925	266.124	-0.0889634					0.182582	0.175482	0.183897	0.180654	0.670302	0.659195	0.67807	0.669189	7.13654e-08	3.70427	05_FDDAp.TXT_3	0.901	266.124	18363	69.0330:53;70.0685:36;81.0366:29;84.0435:39;85.0328:26;86.0582:109;87.0368:30;98.0579:134;99.0635:17;100.0635:71;103.0377:21;103.6365:18;104.0417:20;104.0767:23;114.0578:31;116.0722:24;120.0649:18;121.0706:17;126.0571:40;128.0707:54;140.0715:30;148.0749:31;156.0017:20;168.0627:93;170.0736:16;180.0660:27;182.0783:17;182.0847:49;183.0816:22;183.1882:20;184.0590:48;185.1057:73;186.0752:25;194.0871:3…
P_0555_402	1.99	294.155	-0.0889719					0.0707952	0.0720023	0.0817581	0.0748519	0.536205	0.59537	0.564319	0.565298	4.75155e-06	7.55222	06_FDDAp.TXT_3	1.942	294.155	17383	69.0324:17;72.0424:63;86.0985:144;97.0316:45;98.0573:25;98.0947:57;99.0448:62;100.1129:27;112.0375:16;122.9734:20;127.0413:35;132.0999:39;133.0566:30;136.0817:20;144.0659:136;144.1014:36;148.1086:28;153.0309:19;179.8772:20;182.1145:43;194.1220:28;210.1086:16;212.1265:77;216.1084:20;230.1299:54;230.1416:268;231.1410:39;240.1263:21;248.1455:68;249.1447:30;250.1560:21;258.1205:23;258.1371:197;259.13…
P_0555_392	1.927	294.155	-0.0890522					0.0506012	0.0496638	0.050201	0.0501553	0.505662	0.589078	0.532581	0.54244	1.83433e-05	10.8152	06_FDDAp.TXT_3	1.924	294.155	18822	57.0355:23;59.0363:41;69.0357:26;84.4680:17;85.0281:74;86.1018:21;87.0296:21;96.0428:31;97.0239:24;97.0301:27;98.0976:47;99.0966:22;100.0433:21;108.0801:35;115.0388:20;116.1093:47;124.1150:29;127.0357:144;128.0427:17;128.1075:20;132.1015:118;138.0553:23;144.0586:27;144.0971:39;144.1046:108;145.0546:22;165.1111:25;170.1165:31;172.1051:19;198.1060:18;210.1086:41;212.1279:53;212.1359:21;230.1391:175…
P_0555_306	1.015	262.128	-0.0934129					0.0387169	0.0407509	0.0438221	0.0410966	0.587056	0.564182	0.587666	0.579634	1.36585e-07	14.1042	05_FDDAp.TXT_2	1.026	262.129	19123	55.0204:18;72.0807:82;75.0434:17;84.0805:37;96.0529:16;97.0242:27;97.0297:16;98.9805:18;109.0290:18;110.0591:29;116.0671:43;118.0888:89;127.0354:20;130.0865:109;143.0538:29;143.0649:18;143.0839:20;145.0494:17;150.0888:22;158.0864:25;163.8857:19;174.9692:17;181.0898:25;197.1359:28;198.0920:20;198.1123:19;216.1254:249;217.1220:54;220.1289:16;234.1212:18;234.1290:58;244.1202:171;245.1309:30;261.0895…
P_0555_574	3.296	741.225	-0.095854					0.345341	0.378424	0.403527	0.375764	0.965243	0.94163	0.927949	0.944941	4.59357e-06	2.51472	04_FDDAp.TXT_2	3.315	741.226	32832	71.0503:19;85.0277:20;85.0344:19;127.0390:29;129.0541:67;130.0593:37;145.0462:20;147.0673:32;148.0677:16;151.0390:23;152.0065:16;182.0497:22;261.4037:41;287.0555:3239;287.1536:17;288.0588:526;288.6217:17;289.0460:17;289.0612:61;290.3201:24;290.4539:18;291.6113:21;297.0618:24;311.0574:21;312.3770:26;408.8040:16;429.1050:18;433.1131:2311;433.4437:16;434.0928:34;434.1179:450;435.1120:25;435.1275:24;…
P_0555_10	0.741	110.009	-0.103095					0.434404	0.441153	0.465863	0.44714	1.13912	1.09772	1.07593	1.10426	3.02223e-06	2.4696	05_FDDAp.TXT_2	0.73	110.009	33864	68.9842:141;69.9804:16;69.9842:21;70.0121:20;73.5307:21;82.0099:25;82.0137:56;83.0155:23;85.7418:19;86.9952:27;110.0080:35;111.0123:20;1481.1620:28;
P_0555_659	3.774	625.177	-0.10417					0.0737199	0.0633603	0.0695709	0.0688837	0.739632	0.757723	0.718407	0.738587	2.84049e-07	10.7222	06_FDDAp.TXT_3	3.77	625.177	19420	72.0550:25;83.0481:24;85.0312:24;91.0425:24;127.0379:39;128.0434:18;139.0408:27;146.0468:25;154.2677:18;224.9722:20;273.0013:18;286.0527:20;289.6675:74;302.0417:62;303.1334:18;308.8961:24;314.7083:16;314.8467:22;316.6054:17;317.0643:3066;317.1909:33;318.0706:626;318.5629:23;318.9612:30;319.0729:130;320.0717:39;329.9680:29;360.9181:18;382.1004:20;444.7766:22;451.4349:20;463.1210:1194;464.1276:278;…
P_0555_682	4.007	433.113	-0.109947					0.519242	0.529491	0.550214	0.532983	1.30325	1.32095	1.22066	1.28162	1.01662e-05	2.40462	06_FDDAp.TXT_3	4.001	433.113	53826	52.9378:25;71.0509:41;85.0270:18;103.0540:61;123.0830:29;129.0571:26;129.0687:21;130.5689:23;130.9550:21;133.0302:25;134.0318:33;137.0216:64;141.6585:25;147.0795:27;157.0632:16;165.0133:16;165.0221:113;170.1943:19;173.0618:17;198.0658:18;198.4630:67;213.0551:72;229.0531:44;241.0492:17;241.9613:22;257.5941:29;263.1953:38;268.7751:16;270.0340:19;286.6360:16;286.7782:44;286.8822:19;287.0552:6093;287…
P_0555_394	1.928	276.145	-0.111063					0.0726986	0.0689336	0.0776611	0.0730978	0.793076	0.907567	0.81399	0.838211	1.33876e-05	11.467	05_FDDAp.TXT_2	1.926	276.144	27417	61.0498:27;73.0246:17;81.0716:22;85.0253:17;86.0935:58;87.0288:17;87.0350:27;88.0395:27;97.0254:40;98.0975:130;100.0311:23;112.0391:20;127.0412:39;128.1072:71;132.1086:72;142.0516:77;143.0552:86;144.0629:16;144.1000:20;144.1073:17;145.0618:24;152.1049:27;161.0718:17;164.1002:17;164.1082:16;168.1036:37;172.3131:18;174.1152:19;183.1237:18;194.1131:20;212.1314:60;230.1357:320;231.1359:38;248.1411:19…
P_0555_712	4.268	207.066	-0.111892		4 (No reference)		C00007397:3-Indolylmethylthiohydroximate	0.587925	0.587865	0.613536	0.596442	1.35278	1.40869	1.35145	1.37097	1.5252e-06	2.29859	06_FDDAp.TXT_2	4.27	207.066	41302	89.0408:99;90.0394:26;91.0539:382;93.0290:24;93.0338:17;93.0614:26;101.0382:122;107.0535:16;108.0574:35;113.5505:42;118.0473:77;119.0484:550;120.0517:21;121.0248:20;126.0299:68;129.0336:67;132.0215:134;135.0435:63;136.0508:34;145.0291:38;146.0346:17;146.0420:48;147.0433:465;147.7801:17;148.0451:56;148.0540:76;149.0235:162;163.0360:17;164.0468:84;165.0902:39;174.0266:22;174.0372:55;175.0384:1047;1…
P_0555_586	3.383	207.065	-0.115022		4 (No reference)		C00007397:3-Indolylmethylthiohydroximate	0.0283645	0.0206914	0.0177622	0.0222727	0.863865	0.807958	0.843254	0.838359	5.15467e-07	37.6406	06_FDDAp.TXT_2	3.389	207.066	27966	77.0382:40;89.0348:22;90.0433:17;91.0569:283;103.0531:29;104.0278:35;117.0325:38;118.0400:78;119.0464:173;119.0535:59;120.0498:28;129.0306:69;132.0200:24;133.0252:20;133.0610:16;136.0461:16;136.0531:22;147.0448:345;148.0487:32;149.0196:43;150.0240:17;163.0343:25;164.0429:22;175.0387:382;176.0426:28;189.1207:16;192.0322:40;192.0451:109;193.0459:17;207.0654:729;208.0732:17;
P_0555_681	4.006	579.171	-0.116844	Kaempferol-3-O-rhamnoside-7-O-rhamnoside	1		C00005189:Kaempferitrin	0.591523	0.61343	0.648464	0.617806	1.46095	1.53825	1.39828	1.46583	2.08712e-05	2.37263	04_FDDAp.TXT_2	3.998	579.171	51117	57.0314:25;71.0509:177;71.5097:19;85.0289:441;85.6788:16;86.0318:57;86.6433:16;97.8592:17;129.0548:488;130.0450:38;147.0561:25;147.0665:157;184.3922:81;240.9040:29;252.6294:19;281.5489:18;285.6996:16;286.5508:20;287.0542:5925;288.0577:1230;288.7055:22;288.9958:25;289.0573:83;289.0691:62;289.5088:20;290.0693:17;294.3097:33;303.1895:19;304.8621:16;329.0647:60;353.3692:25;362.7728:27;372.6869:17;391…
P_0555_401	1.986	276.145	-0.118378					0.114038	0.11149	0.122391	0.115973	0.93764	1.03812	0.97492	0.983559	3.98459e-06	8.48094	05_FDDAp.TXT_2	1.984	276.145	45376	69.0309:18;69.0369:24;83.0146:26;83.0501:27;85.0262:32;86.0956:141;86.1039:47;88.0380:40;88.0436:22;89.0424:20;96.0814:27;97.0247:56;97.0538:16;98.0944:20;98.1006:30;112.0351:44;112.0457:28;113.0442:39;115.5637:18;119.0555:16;124.1147:27;125.0462:22;127.0362:34;127.0420:24;128.1050:33;129.0467:16;132.0996:179;138.0527:27;138.0911:21;140.0754:26;140.1078:26;143.0434:16;144.0439:22;144.1048:64;145.…
P_0555_607	3.486	611.161	-0.119224	Quercetin, Hex, dHex	2	14	C00005428:Quercetin 3-O-beta-D-glucopyranosyl-7-O-alpha-L-rhamnopyranoside	0.0699364	0.0749131	0.0748347	0.0732281	0.952715	0.936445	0.961721	0.950294	1.67042e-08	12.9772	04_FDDAp.TXT_2	3.485	611.161	36236	69.7012:20;85.0305:31;86.0323:92;97.0296:52;98.0328:18;103.0419:19;127.0385:52;129.0576:20;145.0465:74;150.6965:20;249.1496:17;289.0615:20;291.4644:17;294.6759:16;297.3465:18;298.1770:33;300.6431:29;301.0353:24;302.4557:21;303.0493:4286;303.3639:16;304.0543:707;304.1019:20;305.0567:174;305.0737:18;305.1979:16;305.5766:16;306.0615:26;308.7658:25;369.0575:27;412.6208:18;418.2093:17;449.1087:1654;44…
P_0555_213	0.915	309.13	-0.128147					0.0662922	0.0677377	0.0738753	0.0693017	1.17666	0.999336	1.08171	1.0859	1.91036e-05	15.6692	01_FDDAp.TXT_7	0.958	309.129	2763	70.0580:22;70.0634:41;100.0723:16;114.0510:24;114.0912:25;116.0705:1107;117.0736:24;162.0665:16;196.0430:39;196.0656:291;198.0644:16;209.0464:22;292.0943:27;309.1769:18;310.1153:20;311.1309:184;312.1305:16;446.8516:17;
P_0555_653	3.714	595.168	-0.143081	Kaempferol-3-O-glucoside-7-O-rhamnoside	1		C00005432:Quercetin 3,7-di-O-alpha-L-rhamnopyranoside;C00005178:Kaempferol 3-galactoside-7-rhamnoside	0.36094	0.386615	0.395722	0.381092	1.6282	1.71992	1.59365	1.64726	2.70778e-06	4.32247	04_FDDAp.TXT_2	3.721	595.167	64676	59.5638:25;75.9731:22;85.0281:38;86.0334:21;97.0252:16;99.0353:29;127.0345:17;145.0488:56;147.0711:19;174.6818:16;187.4193:21;205.6915:19;243.0457:16;258.0497:38;283.0499:16;285.5682:17;286.4259:16;286.5439:16;286.5854:17;286.9275:30;287.0081:36;287.0552:7964;287.1014:33;288.0580:1419;288.1215:19;289.0146:16;289.0424:16;289.0603:58;291.0911:16;294.8517:17;300.0415:24;303.0524:92;304.0521:46;353.0…
																		36	38	39	40	46
