# Supplementary material for: Non-Targeted Metabolome Analysis with Low-Dose Selenate-Treated Arabidopsis
Source: Plants (Basel). 2025 Jan 22;14(3):322. doi: 10.3390/plants14030322 (PMC11820405; doi:10.3390/plants14030322)
Supplement: Supplementary file 1 [file plants-14-00322-s001.zip › plants-3407532-Table S2-highlight.xlsx]

## Sheet: Sheet1
Supplemental Table 2. Non-target metabolome analysis with negative ion mode of LCMS
ID	RT (min)	m/z	PC1	Characterization	Evidence level	Ref	Annotation with MS1 (KNApSAcK)	-Se				+Se				P value	+Se/-Se	MS/MS	precuorsor ions
								Rep1	Rep2	Rep3	Average	Rep1	Rep2	Rep3	Average			Filename	RT (min)	m/z	Intensity	MS/MS spectra (m/z: intensity)
N_0555_482	3.084	492.104	0.245184	8-Methylsulfinyloctyl glucosinolate	2	14	C00007355:8-Methylsulfinyloctyl glucosinolate	11.9071	12.2598	13.8862	12.6844	3.53762	3.40825	3.53508	3.49365	5.68997e-05	0.27543	02_FDDAn.TXT_2	3.09	492.103	220714	71.0135:53;74.9900:294;75.9939:57;79.9578:183;81.9529:17;85.0256:103;85.0308:43;85.8887:19;86.0562:18;89.0199:16;89.0233:32;92.7150:23;95.9511:1382;95.9711:30;96.9589:3524;97.0313:22;97.9514:26;97.9577:112;98.0648:16;98.9525:61;98.9592:178;101.0241:78;102.0311:20;119.0310:16;120.1022:29;128.9318:18;137.9491:20;138.9731:46;143.9207:30;145.0496:63;145.0594:16;163.0602:18;164.0613:31;168.9474:21;168…
N_0555_294	1.74	436.041	0.223915	Glucoraphanin	2	14	C00007545:Glucoraphanin	10.0804	10.725	12.703	11.1695	3.36278	3.42888	3.6	3.46389	0.00031273	0.310121	02_FDDAn.TXT_2	1.73	436.041	49332	59.0105:20;64.1276:20;71.0103:73;74.9905:205;76.9843:20;78.1711:25;78.7317:16;79.9563:140;81.9478:25;86.0293:21;89.0238:36;95.9516:941;96.5762:20;96.9594:2110;97.6112:16;97.9478:102;97.9597:34;98.9550:146;98.9624:36;99.6778:16;101.0255:19;106.3294:21;111.9237:32;114.0363:20;115.6900:26;122.7896:20;123.0023:18;125.0212:16;128.9273:21;130.0315:127;131.0349:20;132.0016:20;138.9689:37;145.0509:46;146…
N_0555_221	0.951	194.048	0.170127					4.51941	4.45645	4.43622	4.4707	0.0268327	0.0275771	0.027027	0.0271456	3.0292e-09	0.0060719	03_FDDAn.TXT_2	0.942	194.049	50349	69.0318:16;75.0063:135;77.0136:21;78.6033:18;79.9573:454;81.9568:42;85.0332:24;99.0101:120;103.9180:26;106.9788:79;106.9833:141;114.3079:17;124.0007:18;129.0192:207;130.0202:37;130.0828:32;149.9099:36;158.9213:22;159.0253:44;159.0323:35;188.8312:18;194.0490:3450;194.0695:24;195.0327:67;195.0498:617;196.0230:19;196.0457:220;196.0546:71;203.4646:23;251.8262:17;504.1342:19;610.2145:18;655.2418:17;71…
N_0555_253	0.983	436.04	0.138418	Overlapped with N_0555_285 (1.74_436.0405)			C00007545:Glucoraphanin	4.86279	4.99814	4.93571	4.93221	1.92846	2.05394	1.99989	1.9941	3.26289e-07	0.404301	03_FDDAn.TXT_2	0.994	436.041	85836	74.9889:118;74.9942:125;79.9584:24;95.9519:525;96.9583:949;97.9405:16;97.9472:18;97.9566:16;98.9556:98;101.0254:35;101.0576:38;113.0395:25;113.9286:25;119.0238:16;130.0294:17;133.0144:16;138.9654:17;161.0504:20;163.0526:22;163.0632:22;173.1034:17;176.0033:18;177.0106:112;178.0181:675;179.0224:18;180.0149:21;184.7107:22;194.0333:86;194.0469:16;195.0346:125;195.0502:18;209.9886:50;216.0504:17;227.0…
N_0555_113	0.866	145.061	0.126363	L-Glutamine	1		C00001359:L-Glutamine	3.00458	3.11561	2.9104	3.0102	0.52635	0.563951	0.562595	0.550965	1.09947e-06	0.183033	02_FDDAn.TXT_2	0.866	145.061	48778	74.7950:41;75.0207:21;84.0455:53;85.8604:19;86.0229:114;99.0571:20;102.0559:34;109.0418:238;110.0416:42;127.0517:726;128.0272:58;128.0320:130;128.0504:38;128.0548:96;129.0357:70;145.0609:1124;145.0743:22;181.7562:27;196.3404:32;408.7611:39;
N_0555_304	1.754	128.035	0.119403	Pyroglutamic acid	2	14	C00007403:Pyroglutamic acid	2.53849	2.76036	3.1006	2.79982	0.581142	0.633666	0.639892	0.618233	9.34566e-05	0.220812	01_FDDAn.TXT_2	1.71	128.035	28059	109.7382:29;128.0348:1370;129.0343:141;130.0482:16;
N_0555_488	3.126	447.053	0.101889	Glucobrassicin	2	14	C00000125:Glucobrassicin	2.09574	2.26815	2.52479	2.29623	0.721906	0.690475	0.70827	0.706884	0.000110135	0.307846	03_FDDAn.TXT_2	3.137	447.052	38020	74.9912:16;76.9841:32;79.9586:27;85.0270:18;95.9458:47;95.9530:187;95.9603:20;96.9598:1045;98.9538:76;101.0246:19;113.0262:19;121.9532:24;123.9489:43;127.9209:32;138.9714:41;147.0257:36;171.0540:41;174.0450:17;195.0350:16;195.0577:25;198.9875:23;205.0421:71;207.0424:26;222.0031:28;232.5984:16;247.0344:20;250.0376:21;251.0126:20;259.0036:29;259.0146:103;274.9906:41;287.3854:18;295.1241:21;392.4601…
N_0555_291	1.488	128.035	0.0965143		4 (Not match)		C00007403:Pyroglutamic acid	1.47733	1.63001	1.69469	1.60068	0.165021	0.178755	0.185838	0.176538	1.26273e-05	0.11029	03_FDDAn.TXT_2	1.509	128.035	25266	128.0340:1080;129.0348:67;129.0431:26;130.0484:21;685.1727:20;
N_0555_272	1.048	290.087	0.0954064					1.5972	1.74586	1.86862	1.73723	0.315499	0.359715	0.362108	0.345774	3.19434e-05	0.199038	01_FDDAn.TXT_2	1.067	290.088	26519	84.0481:16;101.0225:26;126.0578:21;128.0351:1527;129.0387:60;129.7146:21;130.0376:33;130.0472:24;131.0463:30;170.0453:34;182.0448:21;199.7759:18;200.0557:926;201.0540:79;203.0607:30;212.0529:79;231.0668:16;248.1078:18;254.0660:57;272.0671:79;272.0801:19;274.0837:17;290.0833:179;290.0939:197;291.0791:44;291.0963:42;292.0988:17;
N_0555_872	6.446	329.232	0.0814248					1.81863	1.76178	2.19325	1.92455	0.880112	0.888589	0.918973	0.895891	0.000815629	0.465506	03_FDDAn.TXT_2	6.452	329.232	42119	122.1084:16;125.0542:24;125.0956:37;127.0776:30;127.1074:62;127.1169:41;138.9407:16;139.1123:190;140.1187:44;153.0970:22;155.1450:36;157.1320:22;163.1113:56;171.0998:328;171.1069:111;172.1047:17;173.1074:18;183.1464:19;184.1441:24;199.1341:23;200.6469:37;209.1166:17;211.1340:127;212.1320:61;212.1422:17;229.1440:262;293.2255:18;294.2189:21;327.2099:31;327.2641:18;328.2252:16;329.2335:2425;330.2352…
N_0555_110	0.863	131.046	0.0807161	L-Asparagine	1		C00001341:L-Asparagine	1.21987	1.32899	1.3271	1.29199	0.283729	0.300756	0.299622	0.294702	5.32388e-06	0.2281	02_FDDAn.TXT_3	0.867	131.045	23571	71.0240:19;88.0381:75;88.0445:91;95.0246:74;113.0349:264;114.0214:427;114.0353:57;115.0038:53;115.0259:34;131.0403:91;131.0508:35;131.0784:17;132.0290:106;1050.1952:16;
N_0555_764	4.781	187.097	0.0728396					2.81915	2.87029	3.40957	3.033	2.17591	2.18736	2.16951	2.1776	0.00529877	0.717967	02_FDDAn.TXT_2	4.787	187.097	52088	86.8268:18;95.0485:38;97.0650:70;109.0671:40;125.0967:1954;125.3234:17;126.0998:183;127.1059:18;129.4702:19;143.1008:18;143.1099:19;145.1111:19;169.0717:18;169.0797:36;169.0878:65;187.0972:2053;187.9089:16;188.1011:179;189.1038:41;639.2328:30;
N_0555_285	1.377	422.025	0.0715919	Glucoiberin	2	15	C00007343:Glucoiberin	0.976526	0.985402	1.09012	1.01735	0.247612	0.224257	0.230595	0.234154	1.49376e-05	0.230162	01_FDDAn.TXT_2	1.377	422.024	16023	78.9556:21;95.9496:58;96.9544:48;96.9603:202;98.9560:20;100.6498:20;135.9737:19;168.9465:37;168.9588:20;195.0269:68;195.0429:23;195.9717:64;196.9815:16;210.5588:17;210.9632:20;259.0139:90;274.9800:18;274.9928:17;290.0787:16;358.0204:84;358.0323:67;359.0235:16;422.0261:1149;423.0191:58;423.0342:32;423.0545:38;424.0169:28;424.0307:54;425.0231:77;427.7113:30;
N_0555_55	0.821	128.959	0.0682519					1.16956	1.2345	1.26849	1.22418	0.472953	0.523027	0.537892	0.51129	1.72357e-05	0.417659	06_FDDAn.TXT_3	0.846	128.959	3143	95.0222:31;113.0289:55;113.0348:57;114.0225:32;
N_0555_520	3.353	508.098	0.0642256					0.726101	0.763349	0.928372	0.80594	0.181335	0.166621	0.169351	0.172436	0.000263659	0.213956	03_FDDAn.TXT_2	3.344	508.098	14234	64.9678:18;74.9913:16;95.9456:16;95.9521:101;95.9585:45;96.9582:200;97.0610:20;98.9563:25;101.0207:24;161.0525:23;163.0631:22;227.0257:17;234.1119:23;239.2021:36;259.0066:16;266.0966:40;290.9772:23;389.0161:21;424.1532:16;460.1422:24;505.7634:17;507.1158:24;508.0965:1443;508.2027:16;509.0986:153;509.3338:20;510.0984:230;511.0783:25;511.2079:17;512.0973:21;512.2029:21;
N_0555_252	0.983	422.026	0.0632609	Overlapped with N_0555_285 (1.377_422.0247)			C00007343:Glucoiberin	0.83993	0.907367	0.889589	0.878962	0.255501	0.276433	0.264919	0.265617	4.14349e-06	0.302194	03_FDDAn.TXT_4	0.984	422.025	17891	74.9853:30;79.9566:20;81.0354:25;90.6338:23;95.9519:116;96.9596:113;97.9487:16;100.0267:20;129.0109:16;145.0515:17;161.9857:27;165.0065:24;165.0294:25;180.0150:22;195.9685:32;199.0699:20;228.9608:18;230.0629:17;244.0071:23;259.0130:55;358.0191:107;358.0357:30;407.0030:28;420.0017:18;421.1452:20;422.0242:944;423.0114:49;423.0318:89;424.0120:90;424.0260:112;424.0690:16;425.0187:22;426.1039:16;
N_0555_896	6.878	309.207	0.0592029				C00007431:6,9-Octadecadienedioic acid;C00000389:13S-Hydroperoxy-9Z,11E,15Z-octadecatrienoic acid	0.870017	0.877045	1.1635	0.970187	0.419985	0.443164	0.388	0.41705	0.00242507	0.429865	01_FDDAn.TXT_2	6.883	309.206	16649	69.0323:20;107.0870:20;121.0984:20;137.0948:35;153.1300:16;155.1056:25;155.1134:25;171.0990:17;171.1071:17;172.1105:19;183.1031:103;183.1162:16;185.1136:18;197.1167:21;222.1556:18;239.1742:17;251.1612:24;273.1891:39;274.1884:33;275.1935:22;291.1992:142;292.1963:28;308.1891:23;309.2060:790;310.2080:194;312.1936:16;312.2187:30;
N_0555_340	1.939	450.056	0.0584091	5-Methylsulfinylpentyl glucosinolate	2	15	C00007345:5-Methylsulfinylpentyl glucosinolate	0.751748	0.807338	0.941696	0.833594	0.310776	0.312338	0.302919	0.308678	0.000372304	0.370297	03_FDDAn.TXT_2	1.946	450.055	14444	74.9924:18;79.9584:17;95.9521:49;96.9623:147;144.0487:20;163.0415:19;174.9669:17;176.0334:16;192.0309:36;195.0376:27;208.0446:24;259.0059:16;259.0162:19;274.9927:16;291.0496:19;346.0966:17;386.0576:126;387.0627:17;393.7480:43;435.0218:21;435.1399:26;436.1587:33;450.0547:941;450.0855:37;450.1607:19;451.0473:72;451.0666:217;452.0539:101;453.0660:45;680.1880:27;683.1266:18;714.2091:23;719.1225:16;71…
N_0555_84	0.846	173.104	0.058111	L-Arginine	1		C00001340:L-Arginine	0.543879	0.550847	0.541417	0.545381	0.0268327	0.0275771	0.027027	0.0271456	2.67803e-09	0.0497736	01_FDDAn.TXT_3	0.85	173.104	9049	131.0838:676;132.0864:53;156.0804:25;173.1030:73;174.1037:37;
N_0555_916	7.322	375.184	0.0564555					0.560221	0.62124	0.761361	0.647608	0.151336	0.158789	0.156595	0.155573	0.000586577	0.240228	01_FDDAn.TXT_2	7.339	375.184	11273	79.9582:20;171.0995:23;183.1362:100;183.1490:23;184.1311:21;191.0684:24;196.1431:16;245.0793:28;246.0867:17;250.1026:20;263.0965:18;277.2094:46;277.2212:29;295.0107:16;295.2277:120;295.2424:16;296.2288:16;357.1648:46;359.1821:21;375.1888:779;376.1697:18;376.1885:47;377.1786:30;377.1998:30;
N_0555_415	2.637	478.087	0.0547832	7-(Methylsulfinyl)heptyl glucosinolate	2	15	C00007352:7-(Methylsulfinyl)heptyl glucosinolate	1.34243	1.45479	1.5628	1.45334	0.998658	0.955932	1.00492	0.986503	0.00102167	0.678784	02_FDDAn.TXT_2	2.631	478.088	24211	74.9869:16;79.9558:29;95.9512:224;96.9594:323;97.9459:49;98.9533:100;119.0355:47;135.9671:21;138.9694:48;145.0374:17;156.9550:27;168.9556:22;195.0359:29;196.1785:16;216.7851:18;220.0578:16;220.0695:34;221.0757:21;222.0673:18;252.0274:26;259.0142:37;290.9781:18;290.9877:16;303.9182:18;372.0426:17;414.0838:210;414.0958:273;415.0945:23;416.0744:42;417.0901:26;418.4104:24;463.0723:33;465.0469:39;478.…
N_0555_50	0.82	296.882	0.0536462					0.622237	0.650191	0.687461	0.653296	0.196308	0.229166	0.214541	0.213338	1.57737e-05	0.326556	03_FDDAn.TXT_3	0.811	296.882	9202	128.9599:861;129.9609:35;130.9528:38;130.9623:62;
N_0555_878	6.518	329.232	0.0524358					0.725298	0.741452	0.877246	0.781332	0.356177	0.364183	0.352162	0.357507	0.000465489	0.457561	03_FDDAn.TXT_2	6.473	329.233	33412	69.0341:24;71.0487:19;85.0604:20;99.0799:46;119.0857:16;125.0864:16;127.1148:35;129.0895:29;137.0952:20;139.1111:36;142.0915:23;155.1039:60;157.1259:31;171.1022:561;172.1067:18;183.1297:16;183.1518:16;193.1268:80;201.1126:20;211.1340:255;211.1503:28;229.1396:105;229.1523:46;230.1483:21;231.1569:17;241.0208:42;284.1316:20;293.2096:31;328.0471:17;328.2298:18;329.2320:2243;329.9636:16;330.2352:384;3…
N_0555_103	0.859	315.07	0.050478					0.429104	0.423043	0.406218	0.419455	0.0268327	0.0275771	0.027027	0.0271456	2.78233e-07	0.0647163	01_FDDAn.TXT_5	0.868	315.07	6617	114.0190:21;127.0445:26;127.8142:48;131.0457:70;132.0285:18;145.0600:133;146.0647:19;170.9009:16;179.9655:16;315.0660:17;
N_0555_112	0.866	127.05	0.0497008					0.440487	0.466053	0.410349	0.438963	0.0499088	0.0591804	0.0605946	0.0565613	1.01315e-05	0.128852	01_FDDAn.TXT_4	0.867	127.05	5922	71.0238:26;79.0225:24;127.0484:16;128.0317:84;129.0397:18;
N_0555_780	4.951	343.212	0.0480977					0.537219	0.551435	0.662931	0.583862	0.229366	0.226959	0.226162	0.227496	0.00042861	0.38964	01_FDDAn.TXT_2	4.959	343.212	9805	79.0566:18;123.0842:22;135.0815:36;153.1007:46;155.1057:52;171.0988:30;171.3029:16;191.1095:30;209.1239:18;211.1381:23;221.1497:18;229.1440:19;231.1317:18;237.1550:23;289.1740:27;325.2084:16;343.2119:1164;344.2075:100;344.2243:17;345.2584:26;
N_0555_274	1.049	200.056	0.0472467					0.448186	0.488733	0.45879	0.465236	0.114468	0.126358	0.125027	0.121951	5.58611e-06	0.262127	03_FDDAn.TXT_4	1.06	200.055	8185	96.0106:20;128.0338:369;129.0382:23;203.0700:23;
N_0555_312	1.764	452.036	0.0467213					0.379841	0.431273	0.546168	0.452427	0.112214	0.118471	0.107838	0.112841	0.00116087	0.249413	03_FDDAn.TXT_9	1.765	452.034	2131	79.9511:16;85.0226:17;95.9441:20;96.9565:113;98.9564:17;162.0244:18;192.0663:16;195.0335:35;195.0407:17;210.0301:16;212.0324:17;212.0573:25;231.7922:27;236.0433:37;236.0578:35;292.9822:20;452.0365:611;452.1105:21;452.1410:16;453.0446:106;454.0204:37;454.0373:22;455.0453:30;603.4503:18;
N_0555_934	7.868	311.221	0.045495		4		C00007585:Octadeca-9-ene-1,18-dioic-acid	0.458955	0.644068	0.645528	0.58285	0.307288	0.226132	0.208649	0.247356	0.00413311	0.424391	03_FDDAn.TXT_2	7.888	311.222	11489	139.1172:22;155.1052:16;156.1168:40;165.1253:21;181.1200:45;181.1284:33;183.1023:70;183.1264:18;191.1021:23;197.1081:20;293.2021:16;311.2205:883;312.2237:163;313.2192:21;314.2309:23;
N_0555_856	6.117	327.217	0.0454649					0.617892	0.639855	0.730892	0.66288	0.341258	0.33793	0.354703	0.34463	0.00040427	0.519898	01_FDDAn.TXT_2	6.12	327.217	11378	70.5000:21;85.0252:17;85.0322:21;113.0986:17;129.0528:23;134.6516:17;137.0464:18;137.0979:18;157.0832:16;171.0937:44;171.1044:16;183.1380:97;211.1337:41;212.1396:16;214.1518:24;228.1501:16;230.1498:20;235.1343:20;300.9991:17;309.2014:20;326.1948:22;327.2036:187;327.2177:940;328.2205:254;
N_0555_87	0.847	215.006	0.0451092					0.333365	0.339718	0.359172	0.344085	0.0338628	0.032927	0.0322162	0.033002	1.16745e-06	0.0959125	02_FDDAn.TXT_5	0.854	215.006	5888	70.0308:24;113.0359:84;114.0200:19;114.0373:26;131.0453:437;132.0459:88;153.0954:16;
N_0555_152	0.885	293.099	0.0447268					0.782212	0.845645	0.813004	0.81362	0.460288	0.542496	0.503784	0.502189	0.000242681	0.617228	05_FDDAn.TXT_5	0.889	293.096	6975	70.0272:20;71.0138:18;80.0517:24;83.0139:17;88.0397:93;98.9761:23;112.0027:16;113.0325:17;113.0394:45;115.0015:68;131.0453:376;132.0292:991;132.0454:65;132.2231:18;133.0287:35;140.0726:40;164.3158:33;173.0541:49;174.0390:33;174.0606:16;186.0287:16;186.0368:57;194.9341:19;194.9497:41;195.0488:44;195.0554:25;203.0658:69;204.0409:38;204.0548:206;205.0572:45;205.0675:16;209.7952:19;216.0587:17;228.04…
N_0555_774	4.894	343.212	0.0447121					0.458577	0.481581	0.609378	0.516512	0.20586	0.204291	0.204378	0.204843	0.00133182	0.396589	02_FDDAn.TXT_2	4.942	343.212	8634	96.0560:33;109.0650:27;111.0471:25;135.0821:59;153.0936:22;163.0062:16;171.0942:17;183.1051:37;185.1147:20;193.1638:19;197.1229:19;201.1091:20;202.1171:17;209.1137:38;209.1264:33;215.1274:16;229.1510:20;230.1810:26;253.1287:18;267.1663:20;307.1956:20;324.0650:16;325.2018:16;342.0399:16;343.2113:826;344.2177:64;346.2190:27;
N_0555_901	6.973	373.169	0.0437611					0.387635	0.423337	0.495094	0.435355	0.14173	0.139044	0.141405	0.140726	0.000368676	0.323245	03_FDDAn.TXT_2	6.974	373.167	6957	79.9547:16;133.0316:31;149.0277:88;189.1605:29;211.0485:18;219.1372:16;231.2093:36;235.1731:54;251.1615:20;251.1697:18;275.1918:24;275.2012:18;276.2080:29;285.1130:20;291.1964:62;293.2051:18;293.2149:24;293.2303:16;294.2201:17;295.2346:20;303.1220:18;355.1639:40;373.1683:480;374.1705:57;374.1846:24;375.1697:43;
N_0555_862	6.17	327.217	0.0433605					0.591583	0.607769	0.701818	0.633723	0.34056	0.347251	0.343027	0.343613	0.000542626	0.542212	03_FDDAn.TXT_2	6.192	327.217	12024	107.0491:24;176.1574:27;183.1434:114;184.0067:16;195.1388:20;211.1292:16;251.1661:38;309.2048:21;313.1260:25;325.2049:38;327.0836:21;327.2182:916;328.2056:18;328.2185:53;329.2251:61;
N_0555_117	0.867	113.035	0.0428006					0.315322	0.379103	0.319407	0.337944	0.0453472	0.0589598	0.0553514	0.0532195	8.58288e-05	0.15748	02_FDDAn.TXT_9	0.859	113.035	2737	85.0368:19;95.0277:52;113.0338:19;113.0449:22;
N_0555_218	0.949	427.062	0.0426731					0.313291	0.301509	0.305619	0.306806	0.0268327	0.0275771	0.027027	0.0271456	7.02116e-08	0.088478	02_FDDAn.TXT_8	0.947	427.058	2131	79.9576:30;176.9322:26;194.0486:821;195.0525:166;208.0298:23;208.3552:18;272.0909:16;329.9982:16;427.0561:202;427.0760:78;427.2156:16;427.2874:42;427.5757:35;428.0542:16;428.0697:20;429.0527:34;429.0666:19;
N_0555_552	3.489	422.059	0.0425075		4		C00007350:2-Phenylethylglucosinolate	0.278717	0.291271	0.340219	0.303402	0.0268327	0.0275771	0.027027	0.0271456	6.1921e-05	0.0894706	03_FDDAn.TXT_2	3.49	422.058	6422	79.9567:32;95.9535:43;96.9558:19;96.9615:55;141.0185:25;204.0924:17;229.0080:28;422.0597:449;424.0520:67;426.0531:24;
N_0555_57	0.821	380.842	0.0420734					0.349282	0.407319	0.413499	0.390033	0.113019	0.119298	0.122649	0.118322	9.62974e-05	0.303364	03_FDDAn.TXT_4	0.812	380.843	6216	128.9593:719;129.9622:33;130.9517:47;130.9590:66;212.9178:131;296.8823:162;298.8865:26;
N_0555_481	3.083	985.218	0.0419607					0.268279	0.294896	0.325656	0.296277	0.0268327	0.0275771	0.027027	0.0271456	4.21319e-05	0.0916224	02_FDDAn.TXT_4	3.077	985.218	1656	96.9621:61;227.0266:28;250.0871:23;311.0138:32;312.5320:18;428.0924:16;428.1031:48;430.1141:23;491.6848:16;492.1042:1775;493.0952:232;493.1140:126;493.1527:17;494.0756:40;494.1132:165;495.0950:20;495.1137:56;495.9850:22;572.0583:16;572.0780:16;572.1169:17;573.0580:17;781.8285:19;985.2139:158;986.2410:106;987.2156:60;988.1819:16;
N_0555_359	2.053	184.061	0.0408223					0.330909	0.341236	0.390622	0.354256	0.0986906	0.0970713	0.10227	0.0993441	8.02061e-05	0.28043	03_FDDAn.TXT_2	2.032	184.06	5118	88.0356:18;127.0453:37;140.0707:115;142.9963:16;163.7411:22;170.0422:16;171.0445:18;184.0609:242;559.1385:17;844.1457:28;1017.2184:17;1466.3049:17;
N_0555_898	6.889	373.168	0.040523					0.336152	0.386597	0.431264	0.384671	0.128636	0.136286	0.13027	0.131731	0.000391985	0.34245	03_FDDAn.TXT_3	6.909	373.167	6241	82.6749:22;98.9564:16;119.9916:32;177.0845:27;189.0557:89;190.0675:50;191.0527:20;196.4327:16;223.1608:23;223.1758:17;228.8505:18;293.2076:54;373.1638:431;374.1711:100;375.1714:20;1497.9453:30;
N_0555_104	0.86	329.087	0.0387845					0.260486	0.263839	0.251394	0.258573	0.0268327	0.0275771	0.027027	0.0271456	2.00824e-07	0.104982	01_FDDAn.TXT_7	0.871	329.086	4625	78.9583:18;127.0463:20;145.0590:72;152.9925:51;241.0116:20;293.0859:24;329.0866:17;333.0547:16;333.0698:49;1264.8356:16;
N_0555_588	3.675	307.085	0.038772					0.329161	0.321544	0.334745	0.328483	0.0921434	0.0924935	0.109351	0.0979961	2.32275e-06	0.298329	01_FDDAn.TXT_2	3.684	307.085	5807	96.9583:54;96.9641:63;227.1189:44;227.1275:112;307.0844:424;308.0786:39;309.0620:20;
N_0555_679	4.095	173.082	0.0386717					0.499244	0.522583	0.630035	0.550621	0.319845	0.305002	0.321135	0.315328	0.00220488	0.572677	02_FDDAn.TXT_2	4.088	173.081	6953	96.9636:26;111.0825:300;112.0863:21;129.0928:17;131.0921:37;173.0741:36;173.0850:148;174.0804:16;577.1361:24;645.3018:18;793.3326:18;795.3253:17;819.1760:26;846.2697:16;911.3266:16;939.3525:23;945.2611:20;959.3484:16;1092.2434:17;1136.2936:29;1324.4379:19;
N_0555_771	4.827	343.212	0.0386078					0.352022	0.350642	0.45094	0.384534	0.140657	0.161216	0.155243	0.152372	0.00117161	0.39625	01_FDDAn.TXT_2	4.867	343.211	6007	95.0484:17;114.0591:21;133.0172:19;135.0810:20;137.0099:27;161.5683:22;171.0992:17;172.0921:26;173.1035:16;181.1294:22;186.1245:25;211.1310:71;214.1609:20;229.1440:22;285.1646:26;307.1866:35;343.2098:548;344.2093:62;344.2227:39;345.2245:17;773.3186:19;
N_0555_247	0.978	230.066	0.038501					0.229029	0.269129	0.265131	0.25443	0.0268327	0.0275771	0.027027	0.0271456	2.9138e-05	0.106692	01_FDDAn.TXT_8	0.984	230.066	3604	71.0113:23;71.0178:29;114.0382:24;114.0542:172;115.0028:131;124.0426:16;141.0358:29;145.0917:18;213.0496:18;230.0588:22;230.0678:91;230.0790:21;231.0701:17;233.0310:48;
N_0555_936	8.005	311.222	0.0381438		4		C00007585:Octadeca-9-ene-1,18-dioic-acid	0.407803	0.561281	0.523652	0.497579	0.289471	0.250786	0.242	0.260752	0.00405106	0.524042	03_FDDAn.TXT_2	8.035	311.222	10451	110.0664:25;137.1096:34;153.1286:22;155.1033:102;155.1483:39;156.1134:44;161.1019:22;163.1196:27;180.0532:20;181.1200:18;181.1295:22;182.1205:18;183.0980:28;201.1140:18;211.2990:32;223.1694:16;231.2101:22;311.2216:789;312.2239:143;313.2344:28;314.2348:16;
N_0555_166	0.892	162.938	0.0381212					0.220291	0.224062	0.313365	0.252573	0.0268327	0.0275771	0.027027	0.0271456	0.000884259	0.107476	01_FDDAn.TXT_7	0.889	162.939	3048	61.9856:16;87.0060:25;89.0259:21;105.0202:26;147.0391:20;165.0379:128;
N_0555_98	0.857	288.061	0.0376128					0.237153	0.257764	0.239258	0.244725	0.0268327	0.0275771	0.027027	0.0271456	2.45144e-06	0.110923	01_FDDAn.TXT_9	0.873	288.061	2392	112.8983:21;113.0398:17;137.9125:16;145.0522:16;145.0591:43;160.0592:16;
N_0555_316	1.804	243.062	0.037535					0.317967	0.360145	0.398058	0.358723	0.137705	0.14318	0.144595	0.141827	0.000366055	0.395365	04_FDDAn.TXT_5	1.819	243.061	1662	110.0260:61;110.0290:22;141.0676:39;167.0461:21;200.0552:16;201.0672:20;243.0612:138;
N_0555_58	0.821	548.766	0.0367434					0.254487	0.282747	0.279229	0.272155	0.0620371	0.0672329	0.0667027	0.0653243	1.08283e-05	0.240026	03_FDDAn.TXT_8	0.8	548.764	2393	128.9594:479;130.9581:23;212.9196:87;214.9053:21;296.8817:265;298.8756:42;298.8887:41;380.8397:97;380.8497:38;382.8388:39;464.8032:20;466.7983:20;
N_0555_796	5.121	243.124	0.0366185					0.553656	0.541883	0.683795	0.593111	0.378609	0.385693	0.368378	0.37756	0.00461326	0.636576	01_FDDAn.TXT_2	5.118	243.123	8732	99.0024:18;99.0092:49;155.1443:30;162.8984:17;181.1268:42;182.1206:59;201.0175:19;207.1031:100;208.0989:21;225.1071:124;226.1222:43;243.1237:562;244.1232:85;1395.6340:24;
N_0555_92	0.854	274.044	0.0361043					0.2116	0.228863	0.23869	0.226384	0.0268327	0.0275771	0.027027	0.0271456	7.41601e-06	0.119909	02_FDDAn.TXT_11	0.861	274.044	2927	62.2102:17;70.0286:23;104.0342:59;113.0294:25;113.0375:64;131.0433:252;139.1010:33;
N_0555_322	1.847	117.019	0.0359355		4 (No MS/MS)		C00001205:Succinic acid	0.805309	0.862349	0.959409	0.875689	0.673071	0.675032	0.655135	0.667746	0.00510067	0.762538	02_FDDAn.TXT_2	1.858	117.018	12578	73.0284:144;76.3514:16;99.0038:39;115.0077:21;117.0146:127;117.0216:415;118.0524:38;
N_0555_90	0.852	229.023	0.0356387					0.211364	0.22514	0.230221	0.222242	0.0269937	0.0287905	0.0282162	0.0280001	2.14753e-06	0.12599	02_FDDAn.TXT_8	0.858	229.022	3661	71.0149:21;84.0445:50;109.0357:56;109.0411:17;127.0490:38;128.0352:38;128.0526:16;145.0608:305;146.0639:75;
N_0555_755	4.712	263.096	0.0344789		4		C00007653:2-(6'-Methylthio)hexylmalic acid	0.212261	0.222788	0.271948	0.235666	0.0516261	0.0582428	0.048973	0.0529473	0.000300984	0.224671	03_FDDAn.TXT_2	4.711	263.096	4812	79.9538:20;263.0941:323;264.1048:64;
N_0555_94	0.856	301.055	0.0338694					0.197336	0.211522	0.201043	0.2033	0.0268327	0.0275771	0.027027	0.0271456	1.01587e-06	0.133525	02_FDDAn.TXT_10	0.86	301.054	2952	72.0136:44;86.8690:17;113.0343:18;119.0558:19;131.0405:87;131.0477:262;132.0227:36;132.0343:44;132.0532:17;145.0614:18;218.9864:17;227.0107:20;301.0520:66;302.0836:25;
N_0555_81	0.845	187.997	0.0334492					0.189873	0.222592	0.22485	0.212439	0.0404637	0.0386079	0.0435676	0.0408797	5.66837e-05	0.192431	01_FDDAn.TXT_7	0.855	187.995	3351	68.0158:41;74.0191:25;104.0351:155;189.0463:30;
N_0555_874	6.479	307.191	0.0332936					0.303467	0.273538	0.30944	0.295482	0.126811	0.12338	0.12427	0.12482	5.32167e-05	0.42243	01_FDDAn.TXT_3	6.475	307.191	4113	109.0669:20;185.1116:22;185.1199:34;197.1259:22;211.1296:19;221.1164:20;235.1299:20;236.1439:16;289.1790:67;307.1929:330;308.1949:56;316.2596:16;
N_0555_820	5.447	201.112	0.0331793					0.414604	0.424611	0.520502	0.453239	0.282655	0.279411	0.272703	0.278256	0.00333881	0.613929	04_FDDAn.TXT_2	5.452	201.113	4224	53.0392:26;113.0188:20;139.1104:17;139.1176:24;183.0918:16;183.1022:50;184.1048:20;201.1116:290;202.1053:17;
N_0555_51	0.82	464.803	0.0327648					0.209711	0.228275	0.234766	0.22425	0.054524	0.0623242	0.0632432	0.0600305	1.66372e-05	0.267694	01_FDDAn.TXT_9	0.817	464.803	2708	128.9576:414;131.0827:20;212.9174:120;214.9197:17;215.0457:23;296.8710:53;296.8852:76;297.8738:16;298.8746:38;298.8892:19;380.8454:63;
N_0555_801	5.175	343.212	0.0327594					0.236161	0.26761	0.303553	0.269108	0.0992272	0.108102	0.103027	0.103452	0.000540796	0.384426	03_FDDAn.TXT_3	5.14	343.213	3626	155.1055:16;171.1016:16;181.1203:21;184.1432:21;185.1219:21;199.1277:29;249.1423:16;269.0826:17;289.1769:16;343.1133:17;343.2114:388;344.2104:19;344.2231:29;345.2180:17;345.2340:22;
N_0555_757	4.724	343.212	0.0326442					0.225723	0.23866	0.289661	0.251348	0.0866695	0.0922177	0.0815676	0.0868183	0.00056818	0.345411	03_FDDAn.TXT_2	4.739	343.212	4744	106.0398:22;159.0924:25;163.1139:22;171.0941:18;171.1049:21;177.0694:18;189.1060:25;202.1193:17;209.1111:16;209.1226:16;222.1549:17;229.1409:23;256.1707:18;327.1997:27;343.2120:379;376.6982:19;700.6458:36;708.2361:16;752.3837:17;783.3555:17;790.3639:16;838.2792:16;850.1620:26;918.3428:17;1050.3186:20;1500.6396:17;
N_0555_265	1.014	450.057	0.0324469	Overlapped with N_0555_285 (1.939_450.0557)			C00007345:5-Methylsulfinylpentyl glucosinolate	0.242773	0.258156	0.268694	0.256541	0.0884942	0.102035	0.0959459	0.0954918	2.26806e-05	0.372228	03_FDDAn.TXT_7	1.034	450.057	4275	79.9569:38;96.9550:45;96.9620:39;143.0432:21;159.0271:17;165.0282:23;192.0385:23;200.0569:21;208.9553:21;210.0297:21;249.0393:17;259.0095:44;386.0667:50;386.0865:22;435.0358:25;445.0834:23;450.0575:260;451.1060:16;452.0491:50;
N_0555_70	0.84	257.066	0.03242					0.18907	0.193152	0.184156	0.188793	0.0268327	0.0275771	0.027027	0.0271456	2.03558e-07	0.143785	01_FDDAn.TXT_11	0.86	257.064	2406	131.0448:40;173.1005:20;173.1086:16;259.0259:21;
N_0555_259	0.988	452.036	0.0318547					0.207444	0.224797	0.239103	0.223781	0.0669207	0.0746236	0.0640541	0.0685328	4.42313e-05	0.306249	01_FDDAn.TXT_9	0.985	452.036	3039	74.9912:22;96.9595:20;112.9333:20;127.9243:18;196.0317:20;259.0095:17;290.9795:29;308.0320:19;451.0640:16;452.0364:318;453.0386:95;454.0203:22;454.0358:60;455.0524:21;
N_0555_56	0.821	212.92	0.0318126					0.223172	0.244097	0.25253	0.239933	0.081464	0.0872539	0.0865946	0.0851042	3.22855e-05	0.354699	01_FDDAn.TXT_10	0.803	212.92	1700	52.1465:16;128.9589:118;
N_0555_912	7.187	307.19	0.0318062					0.624551	0.682081	0.724747	0.677126	0.570302	0.49385	0.456216	0.506789	0.00924152	0.748441	03_FDDAn.TXT_2	7.198	307.191	11468	57.0312:18;57.0356:20;71.0495:34;72.9141:26;83.0515:17;97.0572:21;119.0824:25;121.0634:91;121.0699:56;125.0951:45;127.1057:33;184.9079:16;185.1175:156;209.1191:36;211.1202:44;211.1387:26;212.1332:20;235.1302:137;236.1391:53;237.1490:16;289.1808:162;290.1770:24;290.1943:41;306.1708:35;307.1905:285;308.1944:59;309.2017:56;
N_0555_380	2.233	163.043	0.0317818		4		C00007511:Caffeic aldehyde;C00000751:Phenylpyruvic acid;C00000152:p-Coumaric acid	0.178774	0.189282	0.187151	0.185069	0.0312332	0.0315482	0.0281622	0.0303145	6.838e-07	0.163801	01_FDDAn.TXT_2	2.233	163.042	3034	99.0444:79;163.0526:16;165.0249:25;
N_0555_59	0.821	716.69	0.031719					0.176034	0.190213	0.196602	0.187616	0.0348288	0.0297281	0.0367027	0.0337532	9.01645e-06	0.179905	03_FDDAn.TXT_8	0.817	716.688	2929	128.9505:16;128.9601:177;212.9231:18;214.9173:20;229.3639:18;296.8819:144;296.8947:54;380.8433:157;382.8448:46;464.7982:78;464.8218:24;466.7852:24;548.7624:133;548.7781:51;550.7521:18;550.7752:28;632.7246:24;632.8762:24;633.7346:64;634.7145:16;716.7036:18;718.6638:16;718.6918:33;
N_0555_853	6.05	444.137	0.0317136					0.179104	0.167924	0.196292	0.181107	0.0268327	0.0275771	0.027027	0.0271456	2.43042e-05	0.149887	02_FDDAn.TXT_3	6.054	444.137	2569	95.9521:52;96.9618:59;259.0168:16;297.1306:35;444.1353:382;445.1295:33;446.1317:54;
N_0555_52	0.82	632.727	0.0316922					0.179246	0.187861	0.203574	0.190227	0.0360094	0.0373945	0.037027	0.0368103	1.38247e-05	0.193507	03_FDDAn.TXT_9	0.818	632.728	2941	128.9591:342;212.9215:44;213.0865:16;296.8843:212;297.8970:26;298.8832:16;380.8323:36;380.8500:115;381.8541:55;382.8470:20;384.8392:16;464.8047:177;466.7675:17;466.8141:61;548.7640:26;550.7729:29;551.7703:17;634.4326:18;634.7197:17;
N_0555_212	0.946	179.055	0.031479		4		C00001119:alpha-D-Galactopyranose;C00033848:Fructose;C00001117:D-Fructose;C00001122:D-Glucose;C00001126:alpha-D-Mannopyranose;C00001164:Myoinositol	0.239042	0.280739	0.286511	0.268764	0.122303	0.11086	0.114432	0.115865	0.000283962	0.431104	03_FDDAn.TXT_4	0.944	179.056	4904	83.0106:17;90.0326:17;101.0208:27;161.0437:135;179.0491:39;179.0602:17;
N_0555_232	0.961	536.165	0.0310083					0.189684	0.157	0.181006	0.175897	0.0268327	0.0275771	0.027027	0.0271456	5.44213e-05	0.154327	01_FDDAn.TXT_10	0.986	536.163	2054	74.9917:28;194.0461:194;196.0573:16;274.9944:30;299.1121:26;436.0409:18;436.0620:31;536.1731:18;536.9973:35;538.1605:30;540.1390:16;
N_0555_479	3.083	492.167	0.0309074					0.155158	0.163809	0.202644	0.17387	0.0268327	0.0275771	0.027027	0.0271456	0.000275939	0.156126
N_0555_904	7.042	309.206	0.0305523		4		C00007431:6,9-Octadecadienedioic acid;C00000389:13S-Hydroperoxy-9Z,11E,15Z-octadecatrienoic acid	0.458719	0.481728	0.578031	0.50616	0.372169	0.341404	0.34573	0.353101	0.00773527	0.697608	03_FDDAn.TXT_2	7.061	309.207	9486	71.0482:63;109.0640:21;125.0950:27;137.0916:36;157.0816:33;171.0976:26;183.1011:20;183.1406:23;219.1527:19;247.2034:30;251.1658:48;267.1996:22;273.1893:16;291.1990:113;292.2041:52;308.1978:41;309.2031:437;310.2226:54;
N_0555_716	4.304	217.107	0.0301244					0.190582	0.195601	0.240446	0.208876	0.0718042	0.0655783	0.0695135	0.0689653	0.000466204	0.330173	01_FDDAn.TXT_5	4.31	217.108	3922	145.2626:20;217.1071:155;
N_0555_209	0.945	295	0.0296415					0.141083	0.158715	0.186377	0.162058	0.0268327	0.0275771	0.027027	0.0271456	0.00025698	0.167505	02_FDDAn.TXT_6	0.944	294.998	2740	95.0221:41;110.0603:26;131.0484:39;132.0296:17;145.0620:17;174.0375:27;194.0490:290;195.0526:39;196.0439:20;203.0615:21;205.0482:25;298.0903:22;1282.6875:16;
N_0555_641	3.903	402.088	0.0296047					0.161109	0.188792	0.217156	0.189019	0.0515187	0.0496387	0.0595676	0.053575	0.000595087	0.283437	02_FDDAn.TXT_2	3.919	402.09	2245	96.9546:17;171.1064:26;185.0952:17;402.0939:237;403.0794:20;404.1449:16;
N_0555_53	0.82	800.649	0.0295987					0.153552	0.155971	0.175274	0.161599	0.0268327	0.0293972	0.027027	0.0277523	2.10845e-05	0.171736	01_FDDAn.TXT_10	0.818	800.648	2483	128.9500:18;128.9598:105;129.9647:48;154.1646:20;212.9071:22;212.9214:39;214.9134:20;214.9260:20;294.9109:26;296.8755:134;296.8891:98;298.8713:16;298.8854:16;300.8821:21;380.8303:20;380.8527:65;382.8348:16;382.8511:28;464.8064:20;464.8241:16;465.1508:36;465.8082:18;466.7910:19;466.8045:16;548.7735:19;548.7877:17;550.7662:16;552.8681:20;592.8935:17;632.7209:75;634.7290:56;716.6856:113;717.0391:16;…
N_0555_759	4.755	144.045	0.0293154		Not match		C00007667:5-Methylsufinylpentyl nitrile;C00000112:Indole-3-carboxaldehyde	0.256471	0.258156	0.288215	0.267614	0.134163	0.140919	0.132757	0.135946	0.000121436	0.507994	03_FDDAn.TXT_4	4.771	144.045	4574	127.0432:23;142.8820:18;144.0439:513;144.0612:16;145.0471:53;145.0647:24;
N_0555_386	2.3	288.101	0.0282092					0.171547	0.171451	0.192419	0.178472	0.0612322	0.0526171	0.0563243	0.0567245	4.00888e-05	0.317834	02_FDDAn.TXT_2	2.299	288.101	2755	99.0185:20;127.0442:33;127.0532:43;153.0354:25;153.0667:40;197.0383:20;212.0901:23;217.0574:17;224.1069:54;229.0550:20;288.1034:167;
N_0555_748	4.657	160.04	0.0274178	Indole-3-carboxylic acid	2	MassBanK	C00000113:Indole-3-carboxylic acid	0.179718	0.176986	0.199804	0.185503	0.0701406	0.0741823	0.067027	0.07045	5.22864e-05	0.379778	02_FDDAn.TXT_2	4.678	160.039	2092	116.0489:243;116.0560:52;117.0532:23;160.0351:20;160.8865:18;
N_0555_868	6.27	327.217	0.0271659					0.245985	0.25022	0.292915	0.26304	0.152571	0.146986	0.146378	0.148645	0.000817198	0.565104	01_FDDAn.TXT_2	6.289	327.217	4881	57.0356:35;78.4533:18;85.0309:28;85.0686:20;139.1201:23;183.1435:23;184.1043:17;283.1862:16;283.1965:19;290.1853:30;309.1546:16;309.1759:17;309.2075:21;327.2229:380;328.2211:110;329.2348:22;
N_0555_439	2.874	227.103	0.0271148					0.130928	0.138238	0.149194	0.139453	0.0268327	0.0275771	0.027027	0.0271456	1.48011e-05	0.194657	03_FDDAn.TXT_4	2.877	227.102	2422	82.0324:54;95.0216:21;110.0245:21;128.0912:16;183.1144:80;190.3217:43;227.1013:198;228.1129:20;
N_0555_828	5.479	191.073	0.0270853					0.189354	0.196238	0.267403	0.217665	0.104701	0.0959682	0.0989189	0.0998627	0.00466432	0.458791	01_FDDAn.TXT_3	5.483	191.075	3078	78.5935:16;79.9505:33;79.9555:25;79.9611:32;150.0867:23;191.0724:178;1476.7802:16;
N_0555_919	7.405	311.222	0.0266291		4		C00007585:Octadeca-9-ene-1,18-dioic-acid	0.152277	0.187812	0.204813	0.181634	0.0778684	0.0646958	0.0703243	0.0709629	0.00113039	0.390692	01_FDDAn.TXT_2	7.42	311.221	3011	83.0521:16;140.9296:23;171.2515:19;221.8586:17;293.1978:16;293.2177:25;294.2156:16;311.2203:218;312.2224:16;313.2378:25;314.1830:49;
N_0555_307	1.759	162.022	0.0265177					0.115955	0.122416	0.174138	0.137503	0.0268327	0.0275771	0.027027	0.0271456	0.00194922	0.197418	02_FDDAn.TXT_10	1.768	162.023	2262	79.9562:50;116.0361:17;162.0270:22;163.0245:23;164.0164:23;
N_0555_254	0.984	873.088	0.0263703					0.123607	0.143382	0.135148	0.134045	0.0268327	0.0275771	0.027027	0.0271456	2.44577e-05	0.20251	01_FDDAn.TXT_11	0.987	873.09	2050	196.0257:17;230.0626:23;251.7509:16;276.0159:25;372.0139:29;372.0340:20;399.1640:18;421.1277:20;423.0381:17;436.0379:870;436.2139:26;437.0470:171;438.0306:58;441.0588:18;516.0063:57;682.1587:16;873.0730:34;875.1119:19;875.2509:16;876.2085:16;877.0529:18;
N_0555_284	1.316	210.043	0.026311					0.13362	0.126678	0.139124	0.133141	0.0268327	0.0275771	0.027027	0.0271456	3.99595e-06	0.203887	02_FDDAn.TXT_6	1.312	210.043	1967	79.9558:19;80.9625:22;98.0224:17;106.9747:40;106.9815:142;106.9899:20;107.9836:17;210.0418:46;211.0561:18;
N_0555_924	7.528	311.221	0.0262546		4		C00007585:Octadeca-9-ene-1,18-dioic-acid	0.189732	0.17973	0.262033	0.210498	0.10395	0.108874	0.0791351	0.0973197	0.00734458	0.462331	03_FDDAn.TXT_2	7.549	311.221	3094	157.0852:16;167.1093:19;177.0933:20;209.1139:19;211.1354:16;221.8281:20;268.2165:30;292.2039:19;293.2127:32;310.2101:23;311.2206:296;312.2320:49;970.3511:16;971.3971:16;1396.9591:16;
N_0555_216	0.949	292.025	0.0260958					0.118695	0.125894	0.150124	0.131571	0.0268327	0.0275771	0.027027	0.0271456	0.000195357	0.206319
N_0555_863	6.172	444.135	0.0259908					0.126441	0.116097	0.151002	0.13118	0.0268327	0.0275771	0.027027	0.0271456	0.000275817	0.206934	02_FDDAn.TXT_3	6.184	444.137	1957	96.9579:66;128.0341:26;212.4016:24;258.9974:16;298.2107:17;444.1358:260;446.1250:17;447.1377:25;
N_0555_536	3.416	468.15	0.0259596					0.158228	0.175664	0.17956	0.171151	0.0712139	0.0698252	0.0622703	0.0677698	6.55198e-05	0.395966	01_FDDAn.TXT_2	3.414	468.149	2472	113.0092:16;113.0236:34;119.0351:16;159.0640:21;172.0701:16;188.0682:20;204.0719:26;208.0757:19;210.0583:36;214.1480:23;289.0846:24;424.0493:22;468.1517:191;469.1651:21;
N_0555_535	3.404	159.065	0.0255081					0.139666	0.168512	0.189888	0.166022	0.0631641	0.063317	0.0675676	0.0646829	0.00113798	0.389604	01_FDDAn.TXT_4	3.401	159.065	2247	50.9482:24;97.0653:16;115.0736:20;159.0639:130;
N_0555_735	4.497	219.105	0.0254497					0.121198	0.118056	0.139899	0.126384	0.0268327	0.027908	0.027027	0.0272559	6.53663e-05	0.215659	03_FDDAn.TXT_3	4.502	219.106	2510	155.1058:107;219.1029:42;220.1086:16;
N_0555_118	0.867	218.993	0.0252986					0.114774	0.128147	0.132256	0.125059	0.0268327	0.0275771	0.027027	0.0271456	2.49235e-05	0.217062	02_FDDAn.TXT_9	0.875	218.993	2062	104.0349:27;127.5527:16;145.0609:206;218.9747:30;
N_0555_551	3.488	385.114	0.0252113		4		C00013592:1-O-Sinapoyl-beta-D-glucose	0.21996	0.235378	0.265338	0.240225	0.141408	0.144063	0.139459	0.141643	0.000906227	0.589628	04_FDDAn.TXT_2	3.441	385.114	21549	71.0093:16;89.0249:16;151.0296:18;164.0482:63;166.0594:20;174.9977:25;175.0075:27;179.0717:48;183.5630:24;190.0275:535;191.0276:33;191.0434:20;193.0461:18;193.0519:29;195.0653:20;205.0499:931;206.0524:157;210.3846:36;223.0525:64;223.0607:143;223.0698:91;223.1178:22;224.0633:34;231.0449:27;247.0569:37;254.0713:18;265.0669:16;266.0661:26;267.0845:16;295.0796:33;326.1040:21;353.1707:17;385.1104:509;…
N_0555_478	3.082	1030.27	0.0251453					0.119497	0.125208	0.135767	0.126824	0.0303209	0.0275771	0.0327027	0.0302002	2.09738e-05	0.238126	02_FDDAn.TXT_5	3.087	1030.27	1618	259.0068:20;295.1784:24;413.2279:16;428.1146:25;430.1119:18;492.1028:655;493.1084:113;494.0763:16;494.0994:73;494.1174:17;494.2174:26;495.0958:30;572.0485:16;629.8447:16;985.1719:16;985.2229:35;987.2315:51;1030.2496:102;1031.2545:18;1031.2788:21;1032.2571:57;1034.2732:32;
N_0555_257	0.987	210.044	0.0251086					0.125071	0.111296	0.135716	0.124028	0.0268327	0.0275771	0.027027	0.0271456	8.22383e-05	0.218867	01_FDDAn.TXT_10	1.025	210.043	1476	87.0147:25;106.9800:56;115.0233:24;209.0704:18;210.0515:22;211.0269:28;
N_0555_111	0.866	114.019	0.0250813					0.119828	0.126531	0.130138	0.125499	0.0268327	0.0338095	0.027027	0.0292231	7.153e-06	0.232855
N_0555_826	5.475	430.121	0.0246181					0.112318	0.108014	0.141603	0.120645	0.0268327	0.0275771	0.027027	0.0271456	0.00044838	0.225004	03_FDDAn.TXT_4	5.482	430.122	2309	79.9547:37;80.9656:37;96.9591:18;212.0740:22;430.1243:156;431.1243:45;432.1153:34;508.6154:34;
N_0555_352	2.007	200.055	0.0243974					0.109626	0.112276	0.134166	0.118689	0.0268327	0.0285699	0.027027	0.0274765	0.000152562	0.231499	03_FDDAn.TXT_4	1.96	200.055	1363	127.0500:16;128.0344:121;130.0804:22;155.0878:64;156.0653:22;159.0471:16;201.0870:16;461.0144:17;
N_0555_329	1.882	142.05	0.0239431					0.129133	0.130744	0.1588	0.139559	0.0445422	0.0560918	0.0525946	0.0510762	0.000489714	0.365984	03_FDDAn.TXT_5	1.895	142.05	2324	100.0403:140;142.8836:17;
N_0555_917	7.328	311.223	0.0239381		4		C00007585:Octadeca-9-ene-1,18-dioic-acid	0.125449	0.144901	0.169696	0.146682	0.0593539	0.0586289	0.0544865	0.0574897	0.00114581	0.391935	01_FDDAn.TXT_4	7.345	311.222	2521	137.1314:21;183.0963:59;183.1042:22;192.1470:24;293.2103:37;294.2093:16;311.1600:27;311.1774:17;311.2234:215;313.2383:46;1272.2661:23;
N_0555_732	4.486	261.135	0.0239202					0.212073	0.229156	0.270089	0.237106	0.137276	0.15741	0.142757	0.145814	0.00372617	0.614975	02_FDDAn.TXT_2	4.492	261.133	4383	125.0948:167;144.1128:20;187.0958:359;187.1934:20;218.0725:26;261.1313:159;262.1328:63;263.0864:17;
N_0555_900	6.957	307.189	0.0238525					0.150623	0.139267	0.187719	0.159203	0.0671353	0.0724726	0.0695676	0.0697252	0.00184659	0.437963
N_0555_849	5.897	199.134	0.0238213					0.17764	0.157735	0.208221	0.181199	0.0950413	0.0859302	0.0936757	0.0915491	0.00194716	0.505241	01_FDDAn.TXT_2	5.901	199.133	2728	155.1451:40;199.1333:177;200.1336:50;
N_0555_560	3.536	241.119	0.0236892					0.0965426	0.120701	0.123786	0.113677	0.0268327	0.0275771	0.027027	0.0271456	0.000276382	0.238796	03_FDDAn.TXT_5	3.538	241.118	1605	169.1279:22;169.1364:22;195.9140:17;198.1302:16;241.1187:111;242.1232:19;
N_0555_273	1.048	581.183	0.0230398					0.0921028	0.105222	0.131429	0.109585	0.0268327	0.0275771	0.027027	0.0271456	0.001023	0.247713	01_FDDAn.TXT_7	1.061	581.184	1927	128.0327:49;128.0384:45;192.9919:18;200.0530:125;200.0650:38;272.0801:22;290.0855:386;291.0881:19;292.0995:21;581.1638:26;
N_0555_557	3.525	169.041	0.0228437					0.0937559	0.104193	0.124664	0.107538	0.0268327	0.0275771	0.027027	0.0271456	0.000449424	0.252428	02_FDDAn.TXT_6	3.516	169.04	1042	169.0385:193;
N_0555_225	0.954	274.103	0.0227713					0.104289	0.105712	0.109378	0.10646	0.0268327	0.0275771	0.027027	0.0271456	4.16947e-07	0.254985
N_0555_326	1.869	229.082	0.0227612					0.0906386	0.110414	0.120017	0.107023	0.0268327	0.0275771	0.027027	0.0271456	0.000382424	0.253642	03_FDDAn.TXT_9	1.9	229.082	1028	88.0374:35;98.0192:38;111.0319:19;115.0039:28;125.0223:17;128.0282:20;185.0552:24;186.0564:71;
N_0555_271	1.048	128.035	0.0226947		4 (Not match RT)		C00007403:Pyroglutamic acid (5-Oxoproline)	0.110382	0.120946	0.106641	0.112656	0.0345068	0.0334786	0.0303243	0.0327699	2.86592e-05	0.290884	02_FDDAn.TXT_11	1.047	128.035	1008	128.0366:19;
N_0555_587	3.672	352.103	0.0226169					0.132722	0.154649	0.143359	0.143577	0.065579	0.060118	0.0671892	0.0642954	0.0001445	0.447812	02_FDDAn.TXT_3	3.679	352.103	2878	80.9568:55;128.0388:16;146.0466:20;149.0281:58;164.0447:24;179.0664:44;207.0692:29;223.0606:65;225.0740:21;262.1034:30;262.1108:16;308.1157:19;352.0908:29;352.1067:101;356.1006:22;
N_0555_61	0.823	884.612	0.0224413					0.0925279	0.106691	0.113871	0.104363	0.0268327	0.0275771	0.027027	0.0271456	0.000125201	0.260106	01_FDDAn.TXT_11	0.841	884.608	1832	93.7627:20;128.9547:18;212.9166:27;252.9527:20;252.9610:17;257.0558:22;296.8805:21;341.0227:29;380.8440:80;381.0421:16;382.8438:43;420.8887:17;464.7976:16;466.7688:16;466.8854:32;504.8484:16;548.7781:17;588.8161:20;632.7214:46;634.8023:19;634.8230:19;716.6939:35;718.6741:16;718.7894:17;800.6343:16;884.5869:20;884.6153:28;886.6126:18;886.6414:17;
N_0555_599	3.71	241.119	0.0223635					0.0900246	0.110708	0.111805	0.104179	0.0268327	0.0275771	0.027027	0.0271456	0.00020341	0.260566	02_FDDAn.TXT_4	3.723	241.118	1491	169.0968:16;197.1340:18;198.1360:29;241.1182:157;242.1236:16;
N_0555_298	1.743	873.09	0.0223447					0.100652	0.087293	0.128434	0.10546	0.0268327	0.0275771	0.027027	0.0271456	0.00147685	0.257403
N_0555_831	5.554	389.163	0.0221466					0.0958341	0.0928285	0.142274	0.110312	0.0334872	0.0322652	0.0297297	0.0318274	0.00404451	0.288521	03_FDDAn.TXT_2	5.54	389.161	2020	171.1013:16;190.0462:24;205.0441:16;205.0526:17;210.1281:41;237.0734:41;241.1739:24;251.1647:42;269.1566:28;274.1700:24;278.3791:19;313.0911:18;347.0717:18;371.1539:17;389.1651:187;390.1675:16;390.1833:24;391.1649:33;1001.2703:24;
N_0555_648	3.973	195.03	0.0221129					0.109673	0.10047	0.119294	0.109812	0.0335408	0.0316033	0.0387568	0.0346336	0.000104913	0.315389	03_FDDAn.TXT_3	3.976	195.029	1980	107.0462:34;107.0547:27;151.0378:121;151.0456:56;195.0216:41;196.0289:20;
N_0555_358	2.043	170.046	0.0217707		4		C00007502:2,3,4,5-Tetrahydrodipicolinate	0.0871434	0.0972372	0.11635	0.100244	0.0268327	0.0275771	0.027027	0.0271456	0.000517688	0.270797	01_FDDAn.TXT_3	2.035	170.045	1533	98.0254:72;170.0399:16;
N_0555_378	2.227	142.049	0.021662					0.0937559	0.100078	0.10282	0.0988846	0.0268327	0.0275771	0.027027	0.0271456	5.90114e-06	0.274518	03_FDDAn.TXT_3	2.209	142.05	1729	142.0100:20;142.0515:90;142.0599:35;
N_0555_793	5.117	322.129	0.0213254					0.0936142	0.0977271	0.0988432	0.0967282	0.0268327	0.0275771	0.027027	0.0271456	8.47302e-07	0.280638	03_FDDAn.TXT_4	5.12	322.13	1841	142.0431:16;142.0525:23;150.0235:20;191.9186:16;322.1311:87;325.1916:22;
N_0555_338	1.93	282.084	0.0212893					0.0932836	0.100127	0.105453	0.0996215	0.0268327	0.0316585	0.0323784	0.0302898	3.02897e-05	0.304049	03_FDDAn.TXT_5	1.939	282.083	1537	150.0390:103;198.1155:17;282.0817:42;
N_0555_300	1.747	727.134	0.0210445					0.0998961	0.0953757	0.0951766	0.0968161	0.0268327	0.0275771	0.0312973	0.028569	2.51997e-06	0.295085
N_0555_93	0.855	247.036	0.0207598					0.0855375	0.0953267	0.0984301	0.0930981	0.0268327	0.0275771	0.027027	0.0271456	3.55306e-05	0.291581
N_0555_747	4.639	416.104	0.0206513					0.0988097	0.0993436	0.115059	0.104404	0.0428249	0.0406486	0.0328649	0.0387795	0.000215346	0.371436	02_FDDAn.TXT_3	4.658	416.103	1400	96.9546:19;96.9627:19;119.0371:18;144.8319:33;150.0318:17;153.0901:16;183.0948:17;194.0244:21;195.0757:20;325.2018:17;343.2080:34;416.1035:178;417.2087:17;417.9306:20;418.1023:28;419.1411:40;
N_0555_895	6.869	307.19	0.0205769					0.0929057	0.0950818	0.129106	0.105698	0.0386927	0.0400419	0.0381622	0.0389656	0.00236035	0.368651
N_0555_740	4.58	231.122	0.0205311					0.140705	0.142941	0.182297	0.155314	0.0896748	0.0924935	0.0811892	0.0877858	0.00417403	0.565214	01_FDDAn.TXT_2	4.575	231.123	1988	97.2914:32;169.1172:16;169.1263:35;171.0941:48;171.1043:178;213.1131:16;231.1170:16;231.1305:73;297.5064:17;686.1224:16;712.0630:19;791.2805:21;818.2628:39;917.2739:18;991.2899:21;1127.4723:16;1288.6028:16;
N_0555_351	2.003	306.113	0.0203074					0.0978651	0.0987068	0.121669	0.10608	0.0433616	0.0387734	0.0446486	0.0422612	0.000668927	0.398389	01_FDDAn.TXT_3	2.019	306.112	1506	127.0506:21;145.0596:152;217.0596:17;306.0975:20;308.0173:16;
N_0555_226	0.954	469.158	0.0202571					0.0827508	0.0887136	0.0982751	0.0899132	0.0268327	0.0275771	0.027027	0.0271456	7.84309e-05	0.301909
N_0555_150	0.884	203.067	0.0201357		4		C00007643:2-Oxo-8-methylthiooctanoic acid	0.190582	0.197903	0.172485	0.18699	0.102501	0.129833	0.127946	0.120093	0.00224886	0.642244	02_FDDAn.TXT_9	0.93	203.066	2279	71.0097:62;88.0353:17;88.0421:35;131.0438:137;176.0615:22;202.0734:20;206.0639:16;
N_0555_210	0.945	488.156	0.0200869					0.0906386	0.0864113	0.0901157	0.0890552	0.0268327	0.0275771	0.027027	0.0271456	6.74326e-07	0.304818
N_0555_180	0.9	319.092	0.0200423					0.0820423	0.0889096	0.0947118	0.0885546	0.0268327	0.0275771	0.027027	0.0271456	3.73135e-05	0.306541
N_0555_876	6.502	327.218	0.0199538					0.167296	0.152836	0.170213	0.163448	0.103681	0.101373	0.100378	0.101811	0.000175543	0.622894
N_0555_230	0.959	669.055	0.0197669					0.0843567	0.0922406	0.0854162	0.0873379	0.0268327	0.0275771	0.027027	0.0271456	8.55392e-06	0.310811
N_0555_331	1.896	218.066	0.0196696					0.0749575	0.0871951	0.0982235	0.086792	0.0268327	0.0275771	0.027027	0.0271456	0.000445789	0.312766	01_FDDAn.TXT_10	1.897	218.066	1303	74.0248:41;85.0247:49;112.0402:84;118.0559:18;156.0300:59;156.0652:18;156.1001:21;216.0577:24;
N_0555_314	1.79	372.105	0.0194715					0.0811449	0.0821005	0.0920264	0.0850906	0.0268327	0.0275771	0.027027	0.0271456	3.8367e-05	0.31902	03_FDDAn.TXT_11	1.803	372.104	1286	128.0343:216;266.0841:20;330.0910:17;372.1056:33;373.1073:18;
N_0555_756	4.723	319.122	0.0193302					0.0826091	0.070099	0.106744	0.0864842	0.0268327	0.0275771	0.027027	0.0271456	0.00263574	0.313879	02_FDDAn.TXT_4	4.719	319.12	1389	80.9586:19;231.1234:21;319.1262:136;
N_0555_201	0.928	280.103	0.0191387					0.15204	0.165279	0.169955	0.162425	0.0982076	0.114169	0.103838	0.105405	0.000657581	0.648946	03_FDDAn.TXT_8	0.931	280.103	2712	61.9895:30;74.0209:17;85.0324:35;99.0120:18;118.0501:162;120.0527:29;179.0603:20;190.0707:39;191.0782:32;195.0438:25;262.0889:53;280.0532:22;280.0918:27;280.1080:17;
N_0555_62	0.828	130.958	0.0190475					0.0889382	0.100176	0.103646	0.0975868	0.0382634	0.0437372	0.0435135	0.041838	0.000155192	0.428726
N_0555_306	1.758	581.185	0.0189739					0.179057	0.20099	0.215658	0.198568	0.120586	0.142518	0.154162	0.139089	0.00739865	0.700459	02_FDDAn.TXT_8	1.765	581.183	3252	128.0263:34;128.0366:67;129.0389:18;182.0437:34;200.0559:217;201.0677:27;212.0511:16;212.0583:20;230.0697:32;273.0718:17;288.6828:27;290.0842:514;290.0980:172;291.0864:156;291.0993:34;295.0682:16;581.1697:39;582.1835:26;583.1920:16;
N_0555_393	2.408	382.1	0.0188674					0.194691	0.185069	0.205329	0.19503	0.130729	0.136837	0.149568	0.139045	0.0011304	0.71294	01_FDDAn.TXT_2	2.41	382.1	3952	99.0405:17;115.0062:18;134.0387:50;134.0500:36;162.0761:16;177.0243:30;206.0690:81;250.0622:26;339.1115:31;365.0991:18;381.0420:16;382.0959:280;382.1120:51;384.0922:28;
N_0555_775	4.916	243.122	0.01875					0.26365	0.270011	0.297459	0.27704	0.22899	0.224146	0.207297	0.220145	0.00489346	0.794631	02_FDDAn.TXT_3	4.928	243.124	3719	181.1119:20;181.1203:61;183.1017:231;183.1744:18;184.1031:46;225.1231:16;243.1209:160;
N_0555_163	0.891	197.92	0.0186833					0.0793501	0.0841579	0.0791159	0.0808746	0.0268327	0.0275771	0.027027	0.0271456	2.70376e-06	0.33565
N_0555_833	5.668	327.216	0.0184631					0.105611	0.103556	0.121049	0.110072	0.0598905	0.0587943	0.0536216	0.0574355	0.000422081	0.521798	02_FDDAn.TXT_2	5.683	327.216	1903	171.1021:17;205.1062:16;265.1923:18;327.2177:175;329.1316:17;386.2170:16;555.2233:18;676.4171:17;921.7924:16;935.2895:20;949.4462:21;953.3788:25;1175.5845:44;
N_0555_24	0.787	410.862	0.018451					0.113593	0.11497	0.131326	0.119963	0.0564559	0.0695494	0.074	0.0666684	0.00117504	0.555741	03_FDDAn.TXT_7	0.785	410.862	1678	71.0020:21;114.9831:67;114.9916:58;115.9890:23;156.9695:39;158.9756:252;159.9801:18;159.9866:25;160.9754:60;160.9823:42;242.9398:182;243.9375:37;244.9413:70;326.9043:18;
N_0555_857	6.125	303.126	0.0184024					0.072218	0.0687763	0.102561	0.0811853	0.0268327	0.0275771	0.027027	0.0271456	0.0036583	0.334366	03_FDDAn.TXT_5	6.113	303.125	1051	221.1666:16;260.1716:18;303.1281:128;
N_0555_23	0.787	326.899	0.0182409					0.128472	0.149211	0.159368	0.145684	0.0820543	0.0935966	0.101243	0.0922981	0.00373159	0.633551	03_FDDAn.TXT_4	0.781	326.9	2626	114.9882:136;115.9912:24;116.9908:57;158.9747:330;158.9864:63;159.9790:53;160.9756:22;182.0250:20;242.9341:71;242.9463:47;244.9440:24;
N_0555_164	0.892	61.9873	0.0182273					0.0680616	0.0750955	0.0933691	0.0788421	0.0268327	0.0275771	0.027027	0.0271456	0.00118766	0.344303
N_0555_220	0.95	610.203	0.0181736					0.0799169	0.07005	0.0842801	0.0780823	0.0268327	0.0275771	0.027027	0.0271456	0.000134462	0.347654
N_0555_832	5.555	327.217	0.0181457					0.106745	0.111394	0.142378	0.120172	0.068638	0.0617727	0.071027	0.0671459	0.0050078	0.558747	02_FDDAn.TXT_2	5.56	327.217	1713	113.0599:20;171.1037:20;225.1510:17;255.1986:18;273.1863:16;283.1786:20;283.1919:39;327.1992:17;327.2144:34;327.2303:159;328.2151:17;
N_0555_202	0.931	190.071	0.0181249					0.0790195	0.0861174	0.0920781	0.0857383	0.0310186	0.0384976	0.0363243	0.0352802	0.000162036	0.411487	01_FDDAn.TXT_11	0.969	190.07	1249	79.9555:22;101.0292:52;102.0483:21;146.0474:16;147.0073:38;164.0033:27;173.0011:20;191.0602:16;194.0497:91;
N_0555_319	1.844	216.05	0.0180232					0.0686756	0.0739688	0.089341	0.0773285	0.0268327	0.0275771	0.027027	0.0271456	0.000633784	0.351043	03_FDDAn.TXT_6	1.882	216.05	1468	115.0033:18;118.0468:24;154.0433:17;156.0296:56;200.0600:30;216.0466:17;217.0385:25;
N_0555_626	3.824	186.113	0.0178995					0.0714151	0.0719114	0.0856744	0.0763337	0.0268327	0.0275771	0.027027	0.0271456	0.000231285	0.355618	03_FDDAn.TXT_4	3.828	186.112	1363	123.0814:19;125.1014:46;185.0830:18;
N_0555_647	3.97	344.163	0.0176427					0.0655111	0.0798472	0.080252	0.0752034	0.0268327	0.0275771	0.027027	0.0271456	0.000291772	0.360962	02_FDDAn.TXT_4	3.975	344.164	1368	110.0189:17;131.0830:16;173.0891:24;209.1247:53;209.1350:20;273.1170:20;344.1606:90;345.1611:22;
N_0555_615	3.779	306.098	0.0176116					0.0761383	0.0724503	0.0756559	0.0747481	0.0268327	0.0275771	0.027027	0.0271456	1.12283e-06	0.363161	02_FDDAn.TXT_4	3.789	306.098	1394	71.0119:17;116.0517:85;169.0733:18;170.0565:17;172.0788:17;188.0682:18;188.0747:19;189.0724:23;306.0910:44;307.0678:18;
N_0555_151	0.884	208.057	0.0174782					0.0640941	0.0657392	0.101425	0.0770862	0.0268327	0.0275771	0.027027	0.0271456	0.00742698	0.352146
N_0555_339	1.936	211.073	0.0174672					0.0688645	0.0707358	0.0821628	0.073921	0.0268327	0.0275771	0.027027	0.0271456	0.000178533	0.367224	01_FDDAn.TXT_3	1.95	211.071	1309	128.0348:175;168.0672:28;171.0764:26;211.0703:48;
N_0555_651	3.986	288.144	0.0174646					0.066928	0.0707358	0.0848482	0.0741707	0.0268327	0.0275771	0.027027	0.0271456	0.000497834	0.365988	03_FDDAn.TXT_4	3.985	288.144	1294	130.0890:47;146.0420:20;146.0509:26;244.1122:92;287.1086:20;288.1437:17;289.1546:24;
N_0555_374	2.219	279.102	0.0174373					0.0641413	0.0777408	0.0804069	0.0740963	0.0268327	0.0275771	0.027027	0.0271456	0.00036996	0.366355	03_FDDAn.TXT_6	2.22	279.101	1030	74.0308:18;118.0470:87;118.0559:16;119.0526:22;160.0434:17;209.1434:22;217.0557:21;235.8923:17;279.1111:38;280.1191:25;
N_0555_321	1.846	234.061	0.0172349					0.0601738	0.0765651	0.0840735	0.0736042	0.0268327	0.0275771	0.027027	0.0271456	0.00138029	0.368805	02_FDDAn.TXT_11	1.854	234.062	1061	74.0258:21;86.0254:22;110.0233:17;118.0444:63;172.0197:22;198.0431:46;216.0432:20;216.0569:19;217.0451:19;
N_0555_731	4.467	207.03	0.017231		4		C00007647:2-(2'-Methylthio)ethylmalic acid	0.0969677	0.0900852	0.108139	0.0983972	0.0541483	0.0501903	0.0528108	0.0523831	0.000515661	0.532364	03_FDDAn.TXT_2	4.483	207.029	1690	93.0381:23;101.9338:18;119.0455:61;119.0520:194;207.0307:23;
N_0555_462	3.019	232.083	0.017227					0.0679671	0.0707358	0.0789093	0.0725374	0.0268327	0.0275771	0.027027	0.0271456	8.01851e-05	0.374229	02_FDDAn.TXT_2	3.019	232.081	1216	82.0282:24;90.1315:24;100.0767:21;109.0137:17;116.0676:56;126.0981:29;142.0461:26;152.0757:25;170.0859:23;196.0611:124;
N_0555_67	0.836	424.987	0.0171092					0.0765162	0.0712746	0.0698203	0.072537	0.0268327	0.0275771	0.027027	0.0271456	1.22073e-05	0.374231
N_0555_565	3.558	506.12	0.0171036					0.0657472	0.0757323	0.0747779	0.0720858	0.0268327	0.0275771	0.027027	0.0271456	7.35853e-05	0.376573	03_FDDAn.TXT_4	3.575	506.122	1078	96.9619:16;470.0971:18;474.0764:24;506.1219:209;507.9994:19;508.1191:20;508.2240:18;509.0451:48;509.1346:23;1393.4520:17;
N_0555_75	0.842	382.929	0.0169583					0.0651332	0.0694621	0.0792192	0.0712715	0.0268327	0.0275771	0.027027	0.0271456	0.000226014	0.380876
N_0555_130	0.874	128.034	0.016951		4		C00007403:Pyroglutamic acid (5-Oxoproline)	0.133903	0.150142	0.117744	0.13393	0.0718579	0.0884121	0.0928108	0.0843603	0.00594361	0.629884
N_0555_239	0.972	209.065	0.0169318					0.20938	0.20917	0.225108	0.214553	0.15622	0.176824	0.173351	0.168798	0.00260962	0.786745	01_FDDAn.TXT_7	0.982	209.064	3647	79.9546:20;81.9584:16;85.0264:60;106.9790:110;113.0704:16;115.0168:16;124.0062:16;129.0195:33;159.0227:18;209.0679:215;210.0384:41;210.0562:23;212.0620:17;
N_0555_384	2.277	269.075	0.0169222					0.0638107	0.0742138	0.0754493	0.0711579	0.0268327	0.0275771	0.027027	0.0271456	0.000142674	0.381484	03_FDDAn.TXT_5	2.254	269.077	1106	128.0337:29;128.0402:17;225.0825:17;269.0771:92;272.0902:20;
N_0555_402	2.533	374.059	0.0166001					0.0625354	0.066327	0.0804586	0.0697737	0.0268327	0.0275771	0.027027	0.0271456	0.000725155	0.389052	02_FDDAn.TXT_2	2.554	374.058	1155	98.9594:17;215.1068:21;374.0620:120;375.0587:19;378.0539:18;
N_0555_122	0.869	109.041	0.0165494					0.0764217	0.0722053	0.0630552	0.0705607	0.0268327	0.0275771	0.027027	0.0271456	0.000194986	0.384712
N_0555_930	7.786	309.206	0.016532		4		C00007431:6,9-Octadecadienedioic acid;C00000389:13S-Hydroperoxy-9Z,11E,15Z-octadecatrienoic acid	0.140091	0.151857	0.162466	0.151471	0.123699	0.101318	0.0919459	0.105654	0.00799151	0.69752	04_FDDAn.TXT_2	7.801	309.206	2297	127.0692:23;185.1179:18;197.1132:37;201.1107:16;291.2041:19;292.1966:18;309.2058:160;310.2098:24;1413.7987:20;
N_0555_21	0.785	242.94	0.0165316					0.204988	0.20819	0.222423	0.211867	0.148707	0.169047	0.181514	0.166423	0.00715138	0.785505	03_FDDAn.TXT_3	0.78	242.939	4121	114.9877:180;114.9921:70;116.8354:16;158.9774:284;159.9786:32;160.9744:54;245.0695:18;
N_0555_327	1.872	257.078	0.0161403					0.0576233	0.0705888	0.0744681	0.0675601	0.0268327	0.0275771	0.027027	0.0271456	0.000685208	0.401799	01_FDDAn.TXT_9	1.895	257.078	1278	128.0322:45;128.0361:19;239.0669:18;258.1826:19;
N_0555_798	5.149	191.075	0.0160795					0.0629133	0.0604487	0.0789093	0.0674238	0.0268327	0.0275771	0.027027	0.0271456	0.00112266	0.402612	02_FDDAn.TXT_5	5.164	191.074	1228	79.9525:18;191.0772:78;
N_0555_108	0.862	204.977	0.0160742					0.0571037	0.0652004	0.0810783	0.0677941	0.0268327	0.0275771	0.027027	0.0271456	0.00223928	0.400412
N_0555_907	7.082	329.233	0.0160567					0.0918194	0.107622	0.129519	0.109653	0.0653644	0.0657438	0.0702162	0.0671081	0.00912379	0.612002	03_FDDAn.TXT_3	7.099	329.232	2277	79.9585:17;125.0979:17;129.0921:33;171.0929:18;186.1201:32;309.7784:29;329.2308:199;330.2472:20;351.1714:16;
N_0555_423	2.677	221.056	0.0159742		4		C00007646:2-(3'-Methylthio)propylmalic acid;C00007498:L-Cystathionine	0.0662668	0.0645145	0.0678579	0.0662131	0.0268327	0.0275771	0.027027	0.0271456	1.23634e-06	0.409973	02_FDDAn.TXT_3	2.693	221.056	1065	124.0393:140;136.0745:20;221.0469:18;
N_0555_837	5.687	336.144	0.0159409					0.0637635	0.0599589	0.0757075	0.0664766	0.0268327	0.0275771	0.027027	0.0271456	0.000580376	0.408348	02_FDDAn.TXT_3	5.702	336.142	1075	149.0202:19;164.0483:44;179.0794:23;179.1096:17;229.8023:23;262.1074:17;292.1558:35;336.1103:20;336.1434:77;337.1490:44;337.1942:16;338.1335:28;338.1906:18;
N_0555_435	2.845	494.082	0.0157988		4 (Not match)		C00007359:4-Benzoyloxybutyl glucosinolate	0.0664085	0.0669149	0.09151	0.0749444	0.0340238	0.0361811	0.0347027	0.0349692	0.00428842	0.466602	03_FDDAn.TXT_4	2.838	494.084	1291	196.1113:33;301.0226:25;451.0645:18;494.0852:124;495.0693:18;495.1873:26;496.2243:24;
N_0555_804	5.181	299.187	0.0157742					0.0946533	0.10483	0.103956	0.101146	0.0554363	0.0672881	0.0640541	0.0622595	0.000634827	0.615538	02_FDDAn.TXT_5	5.172	299.186	1148	84.0419:25;202.9975:21;238.7922:17;299.1891:195;
N_0555_277	1.051	272.077	0.0156305					0.0653694	0.0612815	0.0671865	0.0646125	0.0268327	0.0275771	0.027027	0.0271456	1.44057e-05	0.420129
N_0555_341	1.949	199.072	0.0156108					0.0588985	0.0636328	0.0711113	0.0645476	0.0268327	0.0275771	0.027027	0.0271456	0.000232559	0.420552	01_FDDAn.TXT_5	1.952	199.068	1153	156.0671:26;199.0563:25;199.0767:17;200.0663:17;200.0773:23;
N_0555_368	2.16	239.067	0.0155738					0.0560646	0.0654943	0.0725573	0.0647054	0.0268327	0.0275771	0.027027	0.0271456	0.000710102	0.419526	03_FDDAn.TXT_4	2.171	239.066	1060	94.0266:18;116.9326:16;124.0420:178;128.0332:22;136.0714:37;239.0606:40;239.1126:22;241.0478:18;
N_0555_68	0.837	341.025	0.0154888					0.0641413	0.0645635	0.0633134	0.0640061	0.0268327	0.0275771	0.027027	0.0271456	5.5274e-08	0.42411
N_0555_744	4.599	207.028	0.0154681		4		C00007647:2-(2'-Methylthio)ethylmalic acid	0.0666919	0.0518762	0.0787027	0.0657569	0.0268327	0.0275771	0.027027	0.0271456	0.00381286	0.412817	01_FDDAn.TXT_3	4.603	207.028	1214	119.0505:94;120.0530:53;161.9187:24;162.9836:29;163.0435:20;207.0298:41;
N_0555_429	2.751	275.106	0.0154228					0.144908	0.140786	0.155805	0.147166	0.109102	0.100932	0.11773	0.109254	0.00227898	0.742388	03_FDDAn.TXT_2	2.735	275.106	1691	74.0209:20;114.0553:398;159.8958:17;164.0267:23;
N_0555_586	3.672	203.092	0.0153198		4 (Not match RT)		C00001396:L-Tryptophan	0.0690062	0.0697071	0.0860359	0.0749164	0.0390147	0.0400971	0.0354595	0.0381904	0.00152913	0.509774	03_FDDAn.TXT_5	3.671	203.092	1715	83.0503:38;203.0912:130;204.0824:20;205.0475:17;
N_0555_799	5.174	286.166	0.0153192					0.0575288	0.0590281	0.074623	0.0637266	0.0268327	0.0275771	0.027027	0.0271456	0.00129986	0.425969	02_FDDAn.TXT_6	5.183	286.165	1057	116.0718:92;145.0564:18;286.1588:16;287.0917:23;287.1573:16;289.1573:18;
N_0555_612	3.764	460.13	0.0151971					0.0545532	0.0635348	0.0707498	0.062946	0.0268327	0.0275771	0.027027	0.0271456	0.000791017	0.431252	02_FDDAn.TXT_4	3.78	460.13	1087	95.9567:18;96.9582:18;459.1976:41;460.1327:125;461.1513:22;1183.8212:22;
N_0555_628	3.827	172.097	0.0151417					0.0707066	0.0847947	0.0808717	0.078791	0.0396587	0.0400419	0.0483243	0.042675	0.00101959	0.541622	01_FDDAn.TXT_3	3.852	172.096	1110	128.1102:19;130.0852:68;130.0985:32;172.0963:33;
N_0555_619	3.799	267.086	0.0150051					0.0532307	0.063045	0.0702334	0.0621697	0.0268327	0.0275771	0.027027	0.0271456	0.00103912	0.436637	03_FDDAn.TXT_4	3.8	267.086	1181	134.0360:44;149.0569:27;188.9383:25;193.0543:60;237.1517:23;267.0908:16;268.0890:16;351.1277:26;
N_0555_54	0.82	968.572	0.0148497					0.0465237	0.066327	0.07736	0.0634036	0.0268327	0.0275771	0.027027	0.0271456	0.00794467	0.42814
N_0555_211	0.945	502.169	0.0148211					0.0611185	0.0561869	0.0654823	0.0609292	0.0268327	0.0275771	0.027027	0.0271456	0.000116375	0.445527
N_0555_224	0.951	459.162	0.0147827					0.0627244	0.0536397	0.0671349	0.0611663	0.0268327	0.0275771	0.027027	0.0271456	0.000513675	0.4438
N_0555_851	5.992	227.129	0.0147808					0.056962	0.0565298	0.0697686	0.0610868	0.0271547	0.0275771	0.027027	0.0272529	0.00073401	0.446134	03_FDDAn.TXT_3	6.006	227.128	1043	154.9646:26;166.1352:30;178.6835:36;227.1249:69;231.6083:20;
N_0555_497	3.163	388.073	0.014759					0.0578122	0.0570687	0.0669283	0.0606031	0.0268327	0.0275771	0.027027	0.0271456	0.000230112	0.447924	03_FDDAn.TXT_5	3.172	388.073	1069	388.0757:98;
N_0555_549	3.477	223.059	0.0147134		4		C00034327:(E)-Sinapic acid;C00002776:Sinapic acid	0.0570093	0.0549133	0.0708531	0.0609252	0.0268327	0.0275771	0.027027	0.0271456	0.0012569	0.445556	03_FDDAn.TXT_5	3.483	223.06	1178	150.0262:17;163.0393:24;164.0530:42;208.0407:21;
N_0555_365	2.118	274.087	0.0147097					0.0570093	0.0547174	0.071163	0.0609632	0.0268327	0.0275771	0.027027	0.0271456	0.00138884	0.445278	03_FDDAn.TXT_3	2.113	274.085	1405	58.0324:18;99.3273:17;114.0686:18;173.0888:27;190.0547:47;203.0867:19;233.0791:17;274.0566:17;
N_0555_581	3.618	362.175	0.0146509					0.0540809	0.0561869	0.072454	0.0609073	0.0268327	0.0275771	0.027027	0.0271456	0.00218169	0.445687	02_FDDAn.TXT_3	3.616	362.174	1198	127.0511:17;145.0603:110;178.9207:20;240.0852:17;
N_0555_630	3.835	330.149	0.014598					0.0510108	0.0637798	0.0665152	0.0604352	0.0268327	0.0275771	0.027027	0.0271456	0.00111997	0.449168	02_FDDAn.TXT_3	3.841	330.149	1118	126.0432:20;266.1433:29;268.1479:24;287.1051:20;330.1474:76;
N_0555_420	2.667	214.071	0.0145526					0.0523805	0.062947	0.0645011	0.0599429	0.0268327	0.0275771	0.027027	0.0271456	0.000502596	0.452858	03_FDDAn.TXT_5	2.659	214.07	1405	114.0548:53;115.0602:23;169.0053:21;196.0542:16;213.0355:21;
N_0555_620	3.812	212.093	0.0145476					0.05512	0.0578525	0.0659988	0.0596571	0.0268327	0.0275771	0.027027	0.0271456	0.000289095	0.455027	01_FDDAn.TXT_5	3.827	212.091	1076	140.0719:25;215.1299:58;
N_0555_396	2.436	225.087	0.0144908		4		C00007339:Porphobilinogen	0.0599377	0.0568237	0.0612477	0.0593364	0.0268327	0.0275771	0.027027	0.0271456	8.66374e-06	0.457487	03_FDDAn.TXT_3	2.437	225.087	1178	54.0362:17;181.0925:76;183.0270:18;225.0891:16;
N_0555_889	6.751	458.155	0.0144768					0.0573399	0.0541295	0.0673415	0.0596036	0.0268327	0.0275771	0.027027	0.0271456	0.000617951	0.455435	01_FDDAn.TXT_5	6.781	458.153	1009	66.9621:17;152.9983:17;328.2139:16;425.2213:18;458.1518:62;459.1591:19;
N_0555_427	2.717	463.048	0.0143834					0.0588513	0.0534437	0.0650692	0.0591214	0.0268327	0.0275771	0.027027	0.0271456	0.000342702	0.45915	02_FDDAn.TXT_3	2.708	463.047	1112	96.9568:19;96.9623:18;173.1109:66;215.1005:22;463.0463:79;463.0656:22;588.2839:18;
N_0555_290	1.412	197.058	0.0143651					0.056348	0.0572156	0.0624871	0.0586836	0.0268327	0.0275771	0.027027	0.0271456	4.11354e-05	0.462576	02_FDDAn.TXT_9	1.421	197.056	1054	110.0228:18;128.0349:78;129.0362:20;139.9966:20;197.0578:23;200.0504:27;
N_0555_477	3.082	572.061	0.0140877					0.0559229	0.0582933	0.0583557	0.057524	0.0268327	0.0275771	0.027027	0.0271456	1.67299e-06	0.4719	02_FDDAn.TXT_6	3.088	572.059	1095	95.9490:21;178.8739:16;240.9995:17;492.0968:111;493.1116:59;494.0806:19;574.0291:16;
N_0555_430	2.758	149.027	0.0140027					0.0893633	0.0911139	0.105763	0.0954135	0.0613932	0.0639788	0.0679459	0.0644393	0.00250685	0.675369	03_FDDAn.TXT_3	2.77	149.028	1856	79.9524:18;149.0256:78;150.0341:23;173.9187:18;
N_0555_372	2.216	372.042	0.0139636		4 (Not match)		C00007586:Gluconapin	0.0570093	0.0536397	0.0605247	0.0570579	0.0268327	0.0275771	0.027027	0.0271456	5.82283e-05	0.475755	01_FDDAn.TXT_7	2.229	372.04	1151	74.9919:17;151.0440:40;229.9753:17;257.1021:27;274.9891:20;361.0212:31;372.0293:16;372.0477:18;
N_0555_662	4.021	402.091	0.0138216					0.0537502	0.0531988	0.0626937	0.0565476	0.0268327	0.0275771	0.027027	0.0271456	0.000338487	0.480049
N_0555_638	3.89	247.118	0.0137993					0.088277	0.0958166	0.102561	0.0955517	0.0645057	0.0575258	0.0727027	0.0649114	0.0035193	0.679333	01_FDDAn.TXT_3	3.914	247.117	1248	111.0865:17;173.0766:73;174.0543:29;247.1040:18;
N_0555_894	6.838	352.212	0.0137837					0.0547893	0.0530518	0.0610411	0.0562941	0.0268327	0.0275771	0.027027	0.0271456	0.000139801	0.48221
N_0555_334	1.92	228.049	0.0133478					0.0503495	0.0514353	0.0627969	0.0548606	0.0268327	0.0275771	0.027027	0.0271456	0.00112485	0.49481	02_FDDAn.TXT_11	1.919	228.049	1015	96.0041:25;96.0429:21;98.0234:102;116.0692:23;128.0338:63;228.0518:30;
N_0555_928	7.736	311.221	0.0133285		4		C00007585:Octadeca-9-ene-1,18-dioic-acid	0.0526639	0.0653963	0.0552572	0.0577725	0.0308576	0.0288456	0.0285946	0.0294326	0.000999419	0.509457	01_FDDAn.TXT_5	7.721	311.221	1083	139.1151:21;311.1637:29;311.2054:39;311.2198:56;312.2241:24;312.2396:49;313.2438:20;
N_0555_728	4.432	263.095	0.0133167		4		C00007653:2-(6'-Methylthio)hexylmalic acid	0.054506	0.0509944	0.0576327	0.0543777	0.0268327	0.0275771	0.027027	0.0271456	7.32635e-05	0.499205	02_FDDAn.TXT_2	4.44	263.096	1037	79.9543:37;263.0875:57;263.1004:83;
N_0555_621	3.812	230.102	0.0132523					0.0514831	0.055942	0.054844	0.0540897	0.0268327	0.0275771	0.027027	0.0271456	1.91291e-05	0.501862	01_FDDAn.TXT_6	3.828	230.101	1048	98.9534:18;130.0882:89;156.0673:24;212.1002:31;
N_0555_589	3.682	246.098	0.013228					0.0525222	0.0537866	0.0553605	0.0538898	0.0268327	0.0275771	0.027027	0.0271456	3.05039e-06	0.503724	03_FDDAn.TXT_4	3.686	246.097	1255	130.0867:40;140.1053:18;142.0848:27;185.1005:22;205.0968:31;
N_0555_184	0.904	296.001	0.0131508					0.0472322	0.0555501	0.0592336	0.0540053	0.0268327	0.0275771	0.027027	0.0271456	0.000823583	0.502647
N_0555_784	5.026	235.101	0.0128942					0.0470433	0.0482022	0.0680128	0.0544194	0.0268327	0.0275771	0.027027	0.0271456	0.00802618	0.498822	02_FDDAn.TXT_4	5.036	235.1	1200	141.9358:18;145.9289:16;166.0615:26;235.0980:54;235.1103:19;
N_0555_646	3.969	217.109	0.0128761					0.0554034	0.0610365	0.0761206	0.0641868	0.039283	0.0349126	0.0375135	0.0372364	0.00648143	0.580125	03_FDDAn.TXT_3	3.969	217.108	1201	157.0882:83;166.8639:27;
N_0555_667	4.05	297.097	0.0127409					0.0525694	0.0479573	0.0560835	0.0522034	0.0268327	0.0275771	0.027027	0.0271456	0.000223993	0.519997
N_0555_65	0.835	508.947	0.0126167					0.056348	0.0483492	0.0516939	0.0521303	0.0268327	0.0275771	0.027027	0.0271456	0.000214342	0.520725
N_0555_317	1.808	452.143	0.0125358					0.0478934	0.048986	0.0574262	0.0514352	0.0268327	0.0275771	0.027027	0.0271456	0.000648835	0.527763	03_FDDAn.TXT_8	1.831	452.138	1002	85.0206:40;95.9523:42;140.0632:16;168.0648:18;266.0209:27;272.0706:21;388.0631:19;452.0243:18;452.0450:17;453.0733:16;453.1256:16;454.0021:39;
N_0555_207	0.941	478.141	0.0124681					0.0439259	0.0546684	0.0561867	0.0515937	0.0268327	0.0275771	0.027027	0.0271456	0.00159864	0.526142
N_0555_287	1.38	213.051	0.0124448					0.0470433	0.0503576	0.0554637	0.0509549	0.0268327	0.0275771	0.027027	0.0271456	0.00031844	0.532738
N_0555_296	1.742	918.148	0.0124236					0.0464765	0.052464	0.0578909	0.0522771	0.0268327	0.0307209	0.027027	0.0281935	0.00120755	0.539309
N_0555_275	1.05	391.04	0.0122828					0.0497355	0.0494269	0.0514873	0.0502166	0.0268327	0.0275771	0.027027	0.0271456	2.24064e-06	0.540571
N_0555_330	1.894	134.046	0.0122212					0.0450595	0.049084	0.0572196	0.0504544	0.0268327	0.0275771	0.027027	0.0271456	0.00144132	0.538023
N_0555_72	0.84	550.852	0.0121081					0.0447289	0.0522681	0.0525718	0.0498562	0.0268327	0.0275771	0.027027	0.0271456	0.000455908	0.544477
N_0555_323	1.851	73.0289	0.0120936					0.0831287	0.0890565	0.0957447	0.08931	0.0625201	0.0667917	0.0691892	0.066167	0.00249731	0.740869
N_0555_749	4.658	116.047	0.0120106		4		C00007674:Phenylacetonitrile	0.0423673	0.0539336	0.0536563	0.0499857	0.0268327	0.0275771	0.027027	0.0271456	0.00195981	0.543067
N_0555_328	1.88	147.03	0.011933		4		C00001181:Citramalic acid	0.0792556	0.087293	0.0971907	0.0879131	0.0621981	0.0591804	0.0710811	0.0641532	0.00977794	0.729734	02_FDDAn.TXT_9	1.903	147.029	1371	101.0252:61;147.0298:27;
N_0555_773	4.878	428.106	0.0119233					0.0441621	0.0497208	0.053553	0.0491453	0.0268327	0.0275771	0.027027	0.0271456	0.000648569	0.552354	03_FDDAn.TXT_4	4.884	428.101	1172	96.9608:20;386.1601:18;427.2665:17;428.1048:38;428.1347:16;429.1096:16;431.1103:42;432.1201:25;
N_0555_485	3.115	940.167	0.0119181					0.0451067	0.048986	0.0528816	0.0489915	0.0268327	0.0275771	0.027027	0.0271456	0.000317935	0.554088	02_FDDAn.TXT_6	3.118	940.167	1155	447.0422:80;447.0645:68;449.0529:20;450.0526:20;492.0889:20;492.1119:16;493.1079:41;527.0178:21;545.0103:17;572.0583:16;573.0875:16;574.0657:20;816.1752:21;940.1376:17;941.0546:16;941.1678:16;
N_0555_332	1.898	156.065	0.0119079					0.0415643	0.0527579	0.0547408	0.0496877	0.0268327	0.0275771	0.027027	0.0271456	0.00268593	0.546325
N_0555_468	3.044	158.082	0.0118792					0.04454	0.0478103	0.0547924	0.0490476	0.0268327	0.0275771	0.027027	0.0271456	0.000973751	0.553454	02_FDDAn.TXT_3	3.044	158.081	1154	158.0813:16;
N_0555_234	0.965	498.174	0.0117416					0.0452012	0.055942	0.0467879	0.0493104	0.0268327	0.0275771	0.027027	0.0271456	0.00135994	0.550505
N_0555_95	0.856	357.127	0.0117383					0.0434536	0.0567258	0.0481822	0.0494539	0.0268327	0.0275771	0.027027	0.0271456	0.00228998	0.548907
N_0555_845	5.86	345.138	0.0117044					0.0477045	0.0440384	0.0536563	0.0484664	0.0268327	0.0275771	0.027027	0.0271456	0.000810594	0.560091	03_FDDAn.TXT_6	5.878	345.136	1151	235.1260:18;247.2106:25;263.1730:18;343.2000:17;344.2120:46;
N_0555_493	3.156	205.053	0.0116575		4		C00007397:3-Indolylmethylthiohydroximate	0.0424617	0.0463407	0.0581491	0.0489839	0.0268327	0.0275771	0.027027	0.0271456	0.00492541	0.554174	03_FDDAn.TXT_6	3.173	205.053	1021	147.0090:17;162.9897:19;164.0737:20;205.0114:18;205.0547:24;
N_0555_645	3.959	135.044	0.0115539		4		C00007546:Methylbenzoate	0.0502078	0.0462918	0.0528816	0.0497937	0.0300526	0.0284595	0.028973	0.0291617	0.000235038	0.58565	03_FDDAn.TXT_3	3.957	135.044	1051	135.0486:16;
N_0555_63	0.833	592.911	0.0115467					0.0485075	0.0459489	0.0484404	0.0476322	0.0268327	0.0275771	0.027027	0.0271456	9.68163e-06	0.5699
N_0555_391	2.366	275.069	0.0113116					0.0444927	0.0452141	0.0507127	0.0468065	0.0268327	0.0275771	0.027027	0.0271456	0.000286955	0.579954	03_FDDAn.TXT_4	2.373	275.067	1166	161.0339:21;189.0716:18;231.0937:20;
N_0555_817	5.358	430.12	0.0113087					0.046996	0.0409523	0.0551539	0.0477007	0.0268327	0.0275771	0.027027	0.0271456	0.00377679	0.569081	02_FDDAn.TXT_3	5.373	430.117	959	96.9613:27;149.9944:16;151.0041:17;255.0311:30;257.0364:16;281.4013:26;284.0393:20;285.0443:43;299.2264:16;326.1994:16;386.2576:16;430.1116:74;431.0971:17;432.0948:24;432.1775:23;434.1555:24;
N_0555_121	0.868	95.0242	0.0111653					0.0430758	0.0468306	0.0489568	0.0462877	0.0268327	0.0275771	0.027027	0.0271456	0.000191268	0.586453
N_0555_460	3.003	205.053	0.0111264		4		C00007397:3-Indolylmethylthiohydroximate	0.0422256	0.0433526	0.0555154	0.0470312	0.0268327	0.0275771	0.027027	0.0271456	0.00476786	0.577183	01_FDDAn.TXT_3	3.011	205.054	1023	118.0719:45;121.0755:18;142.1001:36;203.0813:17;205.0587:36;
N_0555_115	0.866	280.993	0.0110045					0.0476573	0.0441364	0.0458583	0.045884	0.0268327	0.0275771	0.027027	0.0271456	2.79582e-05	0.591614
N_0555_739	4.558	312.146	0.0109893					0.0412809	0.0449202	0.052107	0.0461027	0.0268327	0.0275771	0.027027	0.0271456	0.00200719	0.588807	03_FDDAn.TXT_3	4.564	312.146	1030	294.1305:67;312.1426:173;
N_0555_504	3.24	137.024	0.0109034		4		C00000856:4-Hydroxybenzoic acid;C00000206:Salicylic acid	0.0546949	0.0549133	0.0552572	0.0549551	0.0354191	0.0384976	0.0360541	0.0366569	2.16411e-05	0.667034	01_FDDAn.TXT_2	3.242	137.024	1054	93.0324:83;137.0293:28;
N_0555_47	0.817	1052.54	0.0108933					0.0435481	0.0435975	0.0490085	0.0453847	0.0268327	0.0275771	0.027027	0.0271456	0.000282014	0.598122
N_0555_758	4.74	207.069	0.0108512		4		C00007604:L-Kynurenine	0.0388249	0.0448712	0.0559802	0.0465587	0.0268327	0.0275771	0.027027	0.0271456	0.00906954	0.58304	03_FDDAn.TXT_6	4.744	207.067	1100	145.9305:38;207.0609:28;207.0703:53;1244.2841:49;
N_0555_871	6.394	227.128	0.0108356					0.0546004	0.0519741	0.0666185	0.057731	0.0349361	0.0427445	0.0369189	0.0381998	0.00919625	0.661687	01_FDDAn.TXT_4	6.397	227.128	1221	183.1387:27;227.1287:73;227.1407:32;
N_0555_355	2.026	313.103	0.0108068		4		C00007228:7,8-Dihydropteroate	0.0376441	0.0486921	0.0522103	0.0461821	0.0268327	0.0275771	0.027027	0.0271456	0.00616249	0.587794	02_FDDAn.TXT_4	2.033	313.103	1107	137.0673:21;151.0446:28;177.0602:16;225.0317:42;269.0842:25;270.0746:17;313.0492:16;315.1172:23;316.0567:16;
N_0555_134	0.876	246.012	0.0105066		4		C00007503:Pyridoxal phosphate	0.0371245	0.0483982	0.0498347	0.0451191	0.0268327	0.0275771	0.027027	0.0271456	0.00555641	0.601643
N_0555_64	0.834	676.879	0.0102448					0.0405252	0.0450671	0.0444123	0.0433349	0.0268327	0.0275771	0.027027	0.0271456	0.000175833	0.626414
N_0555_483	3.114	198.076	0.0101993					0.0399112	0.0412462	0.0496798	0.0436124	0.0268327	0.0275771	0.027027	0.0271456	0.00290282	0.622428
N_0555_455	2.948	161.082	0.0101446					0.0409975	0.0411482	0.0475108	0.0432189	0.0271547	0.0275771	0.027027	0.0272529	0.000882082	0.630579
N_0555_342	1.949	204.052	0.0100481					0.0365577	0.0433526	0.0515389	0.0438164	0.0268327	0.0275771	0.027027	0.0271456	0.00919696	0.61953
N_0555_836	5.687	300.18	0.0100032					0.0424145	0.0375723	0.0505061	0.0434976	0.0268327	0.0275771	0.027027	0.0271456	0.00619092	0.624071
N_0555_425	2.68	124.04	0.00999543					0.0416588	0.0436465	0.0422433	0.0425162	0.0268327	0.0275771	0.027027	0.0271456	8.40056e-06	0.638476
N_0555_251	0.981	106.98	0.00991445					0.0500189	0.0404134	0.0406424	0.0436916	0.0268327	0.0275771	0.027027	0.0271456	0.00322263	0.6213
N_0555_734	4.493	229.104	0.00984924					0.046996	0.0487411	0.055567	0.0504347	0.0349898	0.0365672	0.0337838	0.0351136	0.00249799	0.696219	03_FDDAn.TXT_4	4.496	229.107	1206	81.0365:18;155.9735:16;167.1017:18;193.0861:20;230.1121:25;
N_0555_854	6.051	449.272	0.00970438					0.0359909	0.0424219	0.0494216	0.0426115	0.0268327	0.0275771	0.027027	0.0271456	0.0081919	0.637049	03_FDDAn.TXT_6	6.079	449.274	1012	96.9665:25;119.0888:25;142.8775:20;318.0359:16;328.0593:18;416.0967:22;448.2184:24;449.2356:18;450.2694:16;451.0569:46;452.2448:36;454.1501:20;
N_0555_206	0.941	329.982	0.00970408					0.0444927	0.0446262	0.0383185	0.0424792	0.0268327	0.0275771	0.027027	0.0271456	0.000922977	0.639033
N_0555_390	2.361	338.087	0.00967987		4		C00007575:6-hydroxyindole-3-carboxylic acid beta-D-glucopyranosyl ester;C00007573:6-hydroxyindole-3-carboxylic acd 6-O-beta-D-glucopyranoside	0.128613	0.120799	0.126007	0.12514	0.107009	0.112845	0.109514	0.109789	0.00287961	0.877332	03_FDDAn.TXT_3	2.344	338.087	1463	82.9879:20;131.0328:20;132.0483:54;133.0474:17;135.9805:26;137.0383:30;176.0340:244;338.0865:16;338.0981:24;342.0973:30;
N_0555_814	5.309	269.137	0.00965188					0.0382581	0.0414421	0.0451353	0.0416118	0.0268327	0.0275771	0.027027	0.0271456	0.000968389	0.652353	03_FDDAn.TXT_3	5.307	269.14	1114	226.1561:17;228.1207:24;
N_0555_884	6.7	229.146	0.00954856					0.0906858	0.0917508	0.100496	0.0943108	0.0817323	0.0783189	0.0785946	0.0795486	0.00549374	0.843473	02_FDDAn.TXT_3	6.716	229.144	1385	167.1476:21;168.1524:17;211.1360:33;213.0481:17;229.1429:124;230.1471:27;
N_0555_575	3.584	348.158	0.00929111					0.0379747	0.0424709	0.0411589	0.0405348	0.0268327	0.0275771	0.027027	0.0271456	0.000292944	0.669686
N_0555_376	2.223	242.069	0.00919491					0.0367939	0.0393847	0.0455484	0.0405757	0.0268327	0.0275771	0.027027	0.0271456	0.00336394	0.669011	03_FDDAn.TXT_8	2.232	242.066	1005	69.0339:18;224.0531:24;243.0861:22;339.3076:16;
N_0555_353	2.009	144.066	0.00918834					0.0369828	0.0393847	0.045032	0.0404665	0.0268327	0.0275771	0.027027	0.0271456	0.00256272	0.670816
N_0555_464	3.02	196.061	0.00917209					0.03703	0.0392378	0.0449804	0.0404161	0.0268327	0.0275771	0.027027	0.0271456	0.00253522	0.671654
N_0555_375	2.223	208.06	0.00912055					0.0405725	0.0369844	0.0429147	0.0401572	0.0268327	0.0275771	0.027027	0.0271456	0.000852702	0.675983
N_0555_336	1.923	292.096	0.00906802					0.0389193	0.0375723	0.0433278	0.0399398	0.0268327	0.0275771	0.027027	0.0271456	0.000935536	0.679663
N_0555_69	0.839	634.813	0.00905068					0.0381636	0.0401685	0.0407457	0.0396926	0.0268327	0.0275771	0.027027	0.0271456	5.15809e-05	0.683895
N_0555_624	3.819	130.086	0.00899387		4 (No MS/MS)		C00001374:L-isoleucine;C00001377:L-Leucine	0.038447	0.0386499	0.0415203	0.0395391	0.0268327	0.0275771	0.027027	0.0271456	0.000130173	0.686551
N_0555_725	4.419	331.168	0.00892584					0.0358492	0.0414911	0.0416753	0.0396719	0.0268327	0.0275771	0.027027	0.0271456	0.00143914	0.684253	02_FDDAn.TXT_2	4.429	331.167	1021	114.0482:16;114.0573:78;289.1222:34;394.0835:21;
N_0555_356	2.04	188.052	0.0088847					0.0417533	0.038405	0.0385767	0.0395783	0.0268327	0.0275771	0.027027	0.0271456	0.000181639	0.68587
N_0555_325	1.857	99.0083	0.00887393					0.0379275	0.0411972	0.0456001	0.0415749	0.0268327	0.0308312	0.0292973	0.028987	0.00370314	0.697224
N_0555_379	2.23	99.0458	0.00867337					0.0349518	0.0389439	0.043741	0.0392122	0.0268327	0.0275771	0.027027	0.0271456	0.00454849	0.692274
N_0555_507	3.255	388.074	0.00859095					0.0349046	0.038405	0.043741	0.0390169	0.0268327	0.0275771	0.027027	0.0271456	0.00500241	0.69574	03_FDDAn.TXT_2	3.256	388.071	1119	95.9523:16;96.9578:16;195.0350:16;225.0795:27;293.0370:18;347.1536:16;388.0734:54;389.1758:48;
N_0555_419	2.66	198.077	0.00856299					0.0570093	0.0588812	0.0638298	0.0599067	0.0444886	0.0487563	0.0505946	0.0479465	0.00587496	0.800352	03_FDDAn.TXT_4	2.669	198.076	1033	72.0434:28;97.0655:33;154.0861:41;198.0712:27;198.0776:47;
N_0555_176	0.897	159.965	0.00850438					0.0343378	0.0423729	0.0400227	0.0389111	0.0268327	0.0275771	0.027027	0.0271456	0.00398934	0.69763
N_0555_631	3.854	192.065	0.00818171					0.0355658	0.0390908	0.037957	0.0375379	0.0268327	0.0275771	0.027027	0.0271456	0.000306221	0.723152
N_0555_913	7.189	235.134	0.00817003					0.0380219	0.0445773	0.0410556	0.0412182	0.0344532	0.0275771	0.027027	0.0296858	0.00969534	0.720209
N_0555_410	2.596	297.109	0.00813201					0.0339127	0.0405114	0.0389382	0.0377875	0.0268327	0.0275771	0.027027	0.0271456	0.00301346	0.718376
N_0555_649	3.975	275.104	0.00784593					0.0354714	0.0366415	0.0375955	0.0365695	0.0268327	0.0275771	0.027027	0.0271456	6.71821e-05	0.742302
N_0555_597	3.701	130.087	0.00766258		4 (No MS/MS)		C00001374:L-isoleucine;C00001377:L-Leucine	0.0388721	0.0329676	0.0384735	0.036771	0.0268327	0.0275771	0.027027	0.0271456	0.00369807	0.738233
N_0555_71	0.84	355.916	0.00758347					0.0347157	0.0340942	0.0404875	0.0364325	0.0268327	0.0275771	0.027027	0.0271456	0.00526664	0.745093
N_0555_525	3.377	310.092	0.00755874					0.0327319	0.0370824	0.0391448	0.0363197	0.0268327	0.0275771	0.027027	0.0271456	0.00426049	0.747407
N_0555_346	1.973	265.08	0.00750585					0.0327791	0.0359557	0.0401776	0.0363042	0.0268327	0.0275771	0.027027	0.0271456	0.00657349	0.747727
N_0555_644	3.937	212.091	0.00676343					0.0358965	0.0338003	0.0335674	0.0344214	0.0268327	0.0275771	0.027027	0.0271456	0.000355793	0.788625
N_0555_634	3.859	190.05	0.00674704					0.0324013	0.035123	0.03522	0.0342481	0.0268327	0.0275771	0.027027	0.0271456	0.000856748	0.792617
N_0555_717	4.363	234.076	0.00634888					0.0319762	0.0340453	0.0341872	0.0334029	0.0268327	0.0275771	0.027027	0.0271456	0.000559714	0.812672
N_0555_276	1.05	485.145	0.00614698					0.0314566	0.0330166	0.0347552	0.0330761	0.0268327	0.0275771	0.027027	0.0271456	0.00187013	0.8207
N_0555_697	4.266	258.135	0.00611571					0.0345267	0.0307142	0.0347036	0.0333148	0.0268327	0.0275771	0.027027	0.0271456	0.00474953	0.81482
N_0555_85	0.846	396.945	0.00600346					0.0320707	0.0331145	0.0328961	0.0326938	0.0268327	0.0275771	0.027027	0.0271456	6.96455e-05	0.830299
N_0555_286	1.38	187.072	0.00540669					0.0303703	0.0322818	0.0325862	0.0317461	0.0268327	0.0275771	0.027027	0.0271456	0.00160754	0.855084
N_0555_502	3.194	337.101	0.00359146					0.0293784	0.0289017	0.0292811	0.0291871	0.0268327	0.0275771	0.027027	0.0271456	0.000776599	0.930054
N_0555_49	0.819	1306.42	-0.00264089					0.0261194	0.0260605	0.0258211	0.0260004	0.0268327	0.0275771	0.027027	0.0271456	0.00446967	1.04405
N_0555_414	2.608	549.179	-0.00380834					0.0236161	0.024493	0.0258211	0.0246434	0.0271547	0.0275771	0.027027	0.0272529	0.00847333	1.10589
N_0555_20	0.784	508.865	-0.0038435					0.0236161	0.024493	0.0258211	0.0246434	0.0268327	0.0275771	0.0275135	0.0273078	0.00879785	1.10812
N_0555_486	3.117	461.169	-0.00447824					0.0236161	0.024493	0.0258211	0.0246434	0.028228	0.0294523	0.027027	0.0282358	0.00967975	1.14577
N_0555_17	0.778	554.866	-0.00455286					0.0236161	0.024493	0.0258211	0.0246434	0.027906	0.0275771	0.0292973	0.0282601	0.00604114	1.14676
N_0555_737	4.528	494.079	-0.0046061		4		C00007359:4-Benzoyloxybutyl glucosinolate	0.0236161	0.024493	0.0258211	0.0246434	0.0294623	0.0287353	0.027027	0.0284082	0.00876936	1.15277
N_0555_622	3.815	165.019	-0.00492643					0.0236161	0.024493	0.0258211	0.0246434	0.0302136	0.0275771	0.0288108	0.0288672	0.0066152	1.1714
N_0555_250	0.98	475.136	-0.00494103					0.0236161	0.024493	0.0258211	0.0246434	0.0306429	0.0275771	0.0286486	0.0289562	0.00870991	1.17501
N_0555_778	4.938	791.312	-0.00495325					0.0236161	0.024493	0.0258211	0.0246434	0.0300526	0.0275771	0.029027	0.0288856	0.00581299	1.17214
N_0555_119	0.867	236.079	-0.00558251					0.0255526	0.0251788	0.0258211	0.0255175	0.0294623	0.0304451	0.0315135	0.0304736	0.00066762	1.19422
N_0555_408	2.591	197.044	-0.00560716		4		C00002674:Syringic acid	0.0236161	0.024493	0.0258211	0.0246434	0.0280133	0.0311069	0.031027	0.0300491	0.00543992	1.21936
N_0555_718	4.368	315.132	-0.00568002					0.0236161	0.024493	0.0258211	0.0246434	0.0303209	0.0301693	0.0291892	0.0298931	0.00100358	1.21303
N_0555_243	0.976	105.019	-0.00614645		4		C00001185:D-Glyceric acid	0.0236161	0.024493	0.0258211	0.0246434	0.0309112	0.0295075	0.0321081	0.0308423	0.00164545	1.25154
N_0555_567	3.565	863.257	-0.00615143					0.0236161	0.024493	0.0258211	0.0246434	0.0303746	0.0295626	0.033027	0.0309881	0.00332225	1.25746
N_0555_411	2.598	593.17	-0.00634409					0.0236161	0.024493	0.0258211	0.0246434	0.028711	0.0335889	0.0324324	0.0315774	0.00622409	1.28137
N_0555_133	0.876	157.063	-0.00635358					0.0236161	0.024493	0.0258211	0.0246434	0.028711	0.0332028	0.0328108	0.0315749	0.00581515	1.28127
N_0555_576	3.586	481.117	-0.00663295					0.0236161	0.024493	0.0258211	0.0246434	0.028711	0.0337543	0.0345405	0.0323353	0.00824142	1.31213
N_0555_542	3.448	399.168	-0.00685976					0.0236161	0.024493	0.0258211	0.0246434	0.0312869	0.0313827	0.0342703	0.0323133	0.00140039	1.31124
N_0555_729	4.463	201.111	-0.00690259					0.0236161	0.024493	0.0258211	0.0246434	0.0305892	0.033975	0.0326486	0.0324043	0.0013622	1.31493
N_0555_789	5.082	413.219	-0.00707592					0.0236161	0.024493	0.0258211	0.0246434	0.0347751	0.032927	0.0307568	0.0328196	0.00175794	1.33178
N_0555_174	0.896	223.046	-0.00712566					0.0236161	0.024493	0.0258211	0.0246434	0.0329505	0.032927	0.0321081	0.0326619	0.000164111	1.32538
N_0555_88	0.849	213.047	-0.00736853					0.0236161	0.024493	0.0258211	0.0246434	0.0316089	0.0330373	0.0358919	0.0335127	0.00164351	1.35991
N_0555_77	0.843	194.102	-0.00752341					0.0236161	0.024493	0.0258211	0.0246434	0.0347215	0.0333683	0.0327027	0.0335975	0.000255664	1.36335
N_0555_703	4.274	321.061	-0.00763664					0.0236161	0.024493	0.0258211	0.0246434	0.0332188	0.0362363	0.0326486	0.0340346	0.000930643	1.38108
N_0555_715	4.3	811.261	-0.00772464					0.0236161	0.024493	0.0258211	0.0246434	0.0333262	0.0331476	0.0360541	0.034176	0.000555696	1.38682
N_0555_401	2.522	342.082	-0.00773736					0.0236161	0.024493	0.0258211	0.0246434	0.0325212	0.0341404	0.0360541	0.0342386	0.000674938	1.38936
N_0555_684	4.154	175.024	-0.00776125		4		C00001179:(+)-Ascorbic acid	0.0236161	0.024493	0.0258211	0.0246434	0.0352581	0.0324306	0.035027	0.0342386	0.000492779	1.38936
N_0555_42	0.814	868.643	-0.00792588					0.0236161	0.024493	0.0258211	0.0246434	0.0326822	0.041145	0.033027	0.0356181	0.00902532	1.44534
N_0555_846	5.876	197.119	-0.00798887					0.0236161	0.024493	0.0258211	0.0246434	0.0351508	0.0403728	0.0314054	0.035643	0.00738339	1.44635
N_0555_362	2.076	251.114	-0.0079996					0.0236161	0.024493	0.0258211	0.0246434	0.0343995	0.0352987	0.0343243	0.0346742	7.41963e-05	1.40704
N_0555_231	0.961	267.07	-0.00801038					0.0236161	0.024493	0.0258211	0.0246434	0.0327895	0.0388837	0.0341081	0.0352604	0.00280923	1.43083
N_0555_639	3.891	415.136	-0.00802474					0.0236161	0.024493	0.0258211	0.0246434	0.0376731	0.0317688	0.0362703	0.0352374	0.00250081	1.42989
N_0555_127	0.873	168.042	-0.00816134					0.0281504	0.024493	0.0258211	0.0261548	0.0361704	0.0380012	0.0356216	0.0365978	0.000629869	1.39927
N_0555_847	5.877	171.101	-0.00820469					0.0410448	0.042079	0.0460649	0.0430629	0.0523237	0.0561469	0.0542703	0.054247	0.00202991	1.25972	04_FDDAn.TXT_5	5.899	171.103	1027	171.1046:19;173.0794:16;
N_0555_453	2.935	151.04	-0.00821297		4		C00002683:Vanillin	0.0236161	0.024493	0.0258211	0.0246434	0.0377267	0.0349126	0.0336216	0.0354203	0.000707647	1.43731
N_0555_492	3.154	791.177	-0.00827029					0.0236161	0.024493	0.0258211	0.0246434	0.0330579	0.0341404	0.0425405	0.0365796	0.00880879	1.48436
N_0555_809	5.247	417.06	-0.00843683					0.0236161	0.024493	0.0265441	0.0248844	0.0391757	0.0340853	0.036	0.0364203	0.00128432	1.46358
N_0555_577	3.586	617.263	-0.00845806					0.0236161	0.024493	0.0258211	0.0246434	0.0376731	0.0318239	0.0408649	0.0367873	0.00558611	1.49278
N_0555_721	4.373	519.185	-0.00850049					0.0236161	0.024493	0.0258211	0.0246434	0.0374584	0.0383321	0.0331351	0.0363086	0.00126005	1.47336
N_0555_706	4.278	71.0129	-0.00857045					0.0236161	0.024493	0.0258211	0.0246434	0.0373511	0.0365121	0.0347027	0.0361886	0.000167533	1.46849
N_0555_838	5.695	593.28	-0.00871621					0.0236161	0.024493	0.0258211	0.0246434	0.0385317	0.0345817	0.0369189	0.0366774	0.000394139	1.48833
N_0555_710	4.282	163.039	-0.00872666		4		C00007511:Caffeic aldehyde;C00000751:Phenylpyruvic acid;C00000152:p-Coumaric acid	0.0236161	0.024493	0.0258211	0.0246434	0.0415906	0.0399868	0.0315676	0.037715	0.00731448	1.53043
N_0555_447	2.924	235.069	-0.00881507		4		C00007605:L-Formylkynurenine;C00007644:2-(4'-Methylthio)butylmalic acid	0.0236161	0.024493	0.0258211	0.0246434	0.0355265	0.035409	0.0406486	0.0371947	0.00121327	1.50932
N_0555_533	3.396	329.089	-0.00887737					0.0236161	0.024493	0.0258211	0.0246434	0.0387464	0.0367878	0.0355676	0.0370339	0.000193859	1.50279
N_0555_914	7.304	609.264	-0.00901353					0.0300869	0.0372783	0.0423983	0.0365878	0.0522164	0.0503006	0.0508108	0.0511093	0.00796205	1.39689	03_FDDAn.TXT_6	7.306	609.262	1019	235.1648:33;607.2430:20;609.2686:16;610.2700:25;611.3563:72;
N_0555_509	3.265	247.059	-0.00901832		4		C00007449:4-Thiazolidinecarboxylic acid;C00007506:Pyridoxamine phosphate	0.0236161	0.024493	0.0258211	0.0246434	0.0384244	0.041145	0.0340541	0.0378745	0.00180697	1.5369
N_0555_144	0.881	377.083	-0.00903385					0.0274419	0.0256197	0.0289713	0.0273443	0.0379951	0.0442888	0.0395676	0.0406171	0.00167402	1.4854
N_0555_807	5.242	255.111	-0.00912432					0.0236161	0.024493	0.0258211	0.0246434	0.0358484	0.0374497	0.0402162	0.0378381	0.000380989	1.53543	06_FDDAn.TXT_4	5.259	255.114	1019	212.1091:25;255.1006:20;
N_0555_825	5.469	133.013	-0.00914876		4 (No MS/MS)		C00001192:L-(-)-Malic acid	0.0236161	0.024493	0.0258211	0.0246434	0.0371364	0.0362363	0.0402703	0.037881	0.000330419	1.53717
N_0555_288	1.38	297.119	-0.00925894					0.0236161	0.024493	0.0258211	0.0246434	0.0432543	0.035078	0.0377297	0.0386873	0.00244004	1.56989
N_0555_82	0.845	199.034	-0.00939577		4 (No MS/MS)		C00007330:Camalexin	0.0236161	0.024493	0.0258211	0.0246434	0.0410003	0.0380564	0.0366486	0.0385684	0.000314243	1.56506
N_0555_452	2.934	341.123	-0.00939952		4		C00002727:Coniferin	0.0236161	0.024493	0.0258211	0.0246434	0.0401417	0.0366224	0.0387568	0.0385069	0.000164369	1.56257
N_0555_743	4.596	237.038	-0.00962082		4		C00007478:D-erythro-Imidazolylglycerol phosphate	0.0236161	0.024493	0.0258211	0.0246434	0.0378877	0.0390491	0.0403243	0.0390871	5.49716e-05	1.58611
N_0555_879	6.565	501.271	-0.00962388					0.0236161	0.024493	0.0258211	0.0246434	0.0363314	0.0377806	0.0463243	0.0401455	0.00410832	1.62905
N_0555_120	0.867	608.2	-0.00970305					0.0236161	0.024493	0.0258211	0.0246434	0.0397124	0.0364017	0.043027	0.0397137	0.000857781	1.61154
N_0555_445	2.908	355.103	-0.00979717					0.0236161	0.024493	0.0258211	0.0246434	0.0444349	0.0398765	0.0362162	0.0401759	0.00161418	1.63029
N_0555_371	2.207	224.055	-0.0100275					0.104525	0.0993926	0.10912	0.104346	0.12123	0.117423	0.125892	0.121515	0.00498992	1.16454	06_FDDAn.TXT_5	2.193	224.056	1157	224.0594:112;227.0366:20;
N_0555_591	3.686	283.108	-0.0101178					0.0236161	0.024493	0.0258211	0.0246434	0.0429323	0.0413105	0.038	0.0407476	0.000265246	1.65349
N_0555_670	4.07	427.193	-0.0101218					0.0236161	0.024493	0.0258211	0.0246434	0.0431469	0.0416414	0.0376757	0.0408213	0.000383213	1.65648
N_0555_377	2.225	315.071	-0.0102798					0.0236161	0.024493	0.0258211	0.0246434	0.0348288	0.0484253	0.0445946	0.0426163	0.00591153	1.72932	04_FDDAn.TXT_6	2.235	315.072	1070	163.0397:16;166.0215:20;223.1093:17;225.0477:55;318.1397:21;
N_0555_11	0.749	630.876	-0.0103223					0.0236161	0.024493	0.0258211	0.0246434	0.040732	0.0449506	0.0388649	0.0415158	0.000453882	1.68466
N_0555_471	3.058	137.023	-0.0103246		4		C00000856:4-Hydroxybenzoic acid;C00000206:Salicylic acid	0.0236161	0.024493	0.0258211	0.0246434	0.0413223	0.0423032	0.04	0.0412085	2.86059e-05	1.67219
N_0555_598	3.702	917.193	-0.010344					0.0236161	0.024493	0.0258211	0.0246434	0.0471718	0.0366775	0.0425946	0.042148	0.0024351	1.71032	04_FDDAn.TXT_8	3.714	917.194	1112	207.0315:16;208.0375:17;321.9786:33;325.0497:52;327.0826:20;361.0484:24;430.0892:21;431.0917:49;438.9576:22;447.0726:18;593.1439:20;593.1616:16;593.2064:19;647.0523:16;771.0851:25;916.6945:26;922.3257:17;1096.1735:16;1241.1841:18;
N_0555_165	0.892	143.035	-0.0105335					0.0236161	0.024493	0.0258211	0.0246434	0.0435763	0.0414759	0.0406486	0.0419003	4.51253e-05	1.70026
N_0555_500	3.182	196.062	-0.0105542					0.0236161	0.024493	0.0258211	0.0246434	0.0422346	0.0436821	0.0401081	0.0420083	7.07189e-05	1.70465
N_0555_543	3.452	501.123	-0.0106883					0.0236161	0.024493	0.0258211	0.0246434	0.0507137	0.040428	0.0394054	0.0435157	0.00338213	1.76582
N_0555_444	2.908	193.05	-0.0107222		4		C00034325:(E)-Ferulic acid;C00002743:Ferulic acid;C00007611:5-Hydroxyconiferyl aldehyde	0.0236161	0.024493	0.0258211	0.0246434	0.0389074	0.0462192	0.0436757	0.0429341	0.000609044	1.74221
N_0555_548	3.475	681.244	-0.0108582					0.0236161	0.024493	0.0258211	0.0246434	0.0435226	0.0458883	0.0401081	0.043173	0.00024897	1.75191
N_0555_451	2.933	736.172	-0.0109695					0.0236161	0.024493	0.0258211	0.0246434	0.0515724	0.0479841	0.0357838	0.0451134	0.00660113	1.83065
N_0555_403	2.565	240.05	-0.010976					0.04454	0.0571667	0.0598017	0.0538361	0.0698186	0.0783189	0.0777297	0.0752891	0.00850191	1.39849	06_FDDAn.TXT_2	2.568	240.051	1471	78.0345:51;115.0020:21;124.0392:138;134.0603:20;136.0172:18;138.0579:16;139.0005:28;157.9536:22;241.0387:24;
N_0555_424	2.679	727.193	-0.011029					0.0236161	0.024493	0.0258211	0.0246434	0.0469572	0.046881	0.0386486	0.0441623	0.0011592	1.79205
N_0555_792	5.104	565.248	-0.0110737					0.0236161	0.024493	0.0258211	0.0246434	0.0446496	0.0453367	0.0412973	0.0437612	8.39333e-05	1.77578
N_0555_441	2.895	571.127	-0.0110755					0.0236161	0.024493	0.0258211	0.0246434	0.0432543	0.041862	0.0462703	0.0437955	9.49954e-05	1.77717
N_0555_289	1.394	346.056	-0.0112349					0.0236161	0.024493	0.0258211	0.0246434	0.0426639	0.0452816	0.0447568	0.0442341	2.20555e-05	1.79497
N_0555_783	5.005	96.9599	-0.0112616		4		C00007530:Sulfate;C00007408:Phosphate	0.0236161	0.024493	0.0258211	0.0246434	0.0438983	0.050797	0.0405405	0.0450786	0.00134912	1.82924
N_0555_839	5.76	171.102	-0.0114545					0.0311732	0.0340453	0.0311919	0.0321368	0.0533434	0.0491975	0.0552973	0.0526127	0.00027481	1.63715	06_FDDAn.TXT_3	5.76	171.103	1079	127.1053:21;171.0974:34;
N_0555_686	4.156	115.003	-0.0114605		4		C00001183:Fumaric acid;C00007417:Maleate	0.0236161	0.024493	0.0258211	0.0246434	0.0433079	0.0471568	0.0447568	0.0450738	4.67927e-05	1.82904
N_0555_714	4.297	193.051	-0.0114937		4		C00034325:(E)-Ferulic acid;C00002743:Ferulic acid;C00007611:5-Hydroxyconiferyl aldehyde	0.0412809	0.0444303	0.0501446	0.0452853	0.0713212	0.0646407	0.0649189	0.0669603	0.00153563	1.47863	05_FDDAn.TXT_9	4.334	193.048	1088	121.0670:20;193.0458:19;
N_0555_128	0.874	88.0398	-0.0115381		4 (No MS/MS)		C00001332:L-Alanine;C00001333:beta-Alanine	0.0422256	0.0459489	0.0383702	0.0421815	0.0582269	0.0644752	0.0676216	0.0634412	0.00190017	1.504
N_0555_183	0.903	243.017	-0.0115522					0.0236161	0.024493	0.0258211	0.0246434	0.040571	0.0513485	0.0464865	0.0461353	0.00125189	1.87212
N_0555_590	3.685	225.039	-0.0115827		4 (No MS/MS)		C00000733:Chorismic acid	0.0236161	0.024493	0.0258211	0.0246434	0.0458839	0.0430754	0.0476757	0.045545	7.37917e-05	1.84816
N_0555_834	5.673	223.096	-0.011643					0.0236161	0.024493	0.0258211	0.0246434	0.0480841	0.0437924	0.0452973	0.0457246	5.84782e-05	1.85545
N_0555_606	3.744	322.094	-0.011665		4		C00007576:Indole-3-carboxylic acid beta-D-glucopyranosyl ester	0.0369356	0.0415891	0.0386284	0.039051	0.0633788	0.0569191	0.060973	0.0604236	0.000388433	1.5473	05_FDDAn.TXT_9	3.787	322.09	1048	189.0604:24;322.0957:35;
N_0555_885	6.723	547.28	-0.0118438					0.0236161	0.024493	0.0258211	0.0246434	0.0457765	0.0423584	0.0535676	0.0472342	0.00130027	1.91671
N_0555_893	6.837	283.189	-0.0118916					0.0236161	0.024493	0.0258211	0.0246434	0.0506601	0.041145	0.0499459	0.0472503	0.000969851	1.91736
N_0555_818	5.36	238.108	-0.0119368					0.0236161	0.024493	0.0258211	0.0246434	0.0414296	0.0568639	0.0464324	0.048242	0.00339624	1.9576
N_0555_664	4.03	1289.34	-0.0119396					0.0236161	0.024493	0.0258211	0.0246434	0.0379414	0.0567536	0.0522162	0.0489704	0.0065016	1.98716
N_0555_154	0.885	337.053	-0.0119431		4		C00007383:AICAR	0.0236161	0.024493	0.0258211	0.0246434	0.052753	0.0421929	0.0472973	0.0474144	0.00093204	1.92402
N_0555_501	3.183	293.123	-0.0119942					0.0259777	0.024493	0.0326895	0.0277201	0.0507674	0.0498042	0.0516757	0.0507491	0.000434652	1.83077
N_0555_627	3.826	563.14	-0.0120273					0.0236161	0.024493	0.0258211	0.0246434	0.0471718	0.0461089	0.0477297	0.0470035	4.82635e-06	1.90735
N_0555_404	2.574	353.099	-0.0120451					0.0503968	0.0502596	0.0637265	0.0547943	0.0840936	0.0777674	0.0768108	0.0795573	0.00391961	1.45193	06_FDDAn.TXT_4	2.586	353.096	1057	68.5319:16;161.0723:25;175.0506:48;219.0419:19;233.0508:37;336.0715:18;353.0181:18;353.1017:97;354.0991:16;1440.5310:16;
N_0555_80	0.844	172.021	-0.0121173					0.0236161	0.024493	0.0258211	0.0246434	0.040249	0.0504661	0.0561622	0.0489591	0.00331545	1.9867
N_0555_36	0.812	684.739	-0.0121708					0.0236161	0.024493	0.0258211	0.0246434	0.0450789	0.0478187	0.0502703	0.0477226	7.23369e-05	1.93653
N_0555_466	3.021	196.026	-0.0122091					0.0236161	0.024493	0.0258211	0.0246434	0.0470108	0.0443991	0.0532973	0.0482357	0.000484356	1.95735
N_0555_850	5.921	445.091	-0.0122155					0.0236161	0.024493	0.0258211	0.0246434	0.0477622	0.0445646	0.0518378	0.0480549	0.000220833	1.95001
N_0555_458	2.989	165.056	-0.0122176		4		C00007310:Caffeyl alcohol	0.0236161	0.024493	0.0258211	0.0246434	0.0486208	0.0457779	0.0489189	0.0477726	2.0562e-05	1.93855	04_FDDAn.TXT_5	3	165.055	1040	129.0127:18;165.0546:43;
N_0555_282	1.236	503.165	-0.0122606		4		C00001145:Raffinose	0.0236161	0.024493	0.0258211	0.0246434	0.0472255	0.046164	0.0506486	0.0480127	4.91945e-05	1.9483
N_0555_643	3.927	739.206	-0.0123041					0.0236161	0.024493	0.0258211	0.0246434	0.0500698	0.0496939	0.0449189	0.0482275	9.32312e-05	1.95702	06_FDDAn.TXT_3	3.931	739.208	1277	285.0427:18;286.0536:38;406.3392:16;431.1067:20;594.1404:23;594.1643:17;655.1141:31;739.2142:71;739.2375:29;740.2045:16;741.1829:20;741.3392:28;741.3860:16;
N_0555_173	0.895	292.923	-0.0123276					0.0236161	0.024493	0.0258211	0.0246434	0.0480305	0.0507418	0.046	0.0482574	4.9556e-05	1.95823
N_0555_696	4.265	733.063	-0.012337					0.0236161	0.024493	0.0317083	0.0266058	0.05227	0.0626	0.0435135	0.0527945	0.00629574	1.98432
N_0555_406	2.589	151.039	-0.0123434		4		C00002683:Vanillin	0.0236161	0.024493	0.0258211	0.0246434	0.0488355	0.0446197	0.0522162	0.0485571	0.000237124	1.97039
N_0555_26	0.788	378.917	-0.0123654					0.0236161	0.024493	0.0258211	0.0246434	0.0503381	0.0503006	0.0448649	0.0485012	0.000122527	1.96812
N_0555_412	2.603	299.076	-0.0126898					0.0236161	0.024493	0.0258211	0.0246434	0.0498551	0.0506315	0.0481081	0.0495316	7.24532e-06	2.00993
N_0555_713	4.284	238.047	-0.0127106					0.0236161	0.024493	0.0258211	0.0246434	0.0499088	0.052231	0.0470811	0.0497403	5.08073e-05	2.0184
N_0555_827	5.476	453.212	-0.0129342					0.0236161	0.024493	0.0258211	0.0246434	0.0515187	0.0452816	0.057027	0.0512758	0.000760345	2.08071	06_FDDAn.TXT_7	5.509	453.212	1140	101.0259:20;113.0230:24;203.0562:19;352.1863:21;393.1929:18;453.2135:33;456.2239:20;457.1657:20;
N_0555_808	5.247	169.123	-0.0129481					0.0479879	0.0505535	0.0609895	0.053177	0.0833959	0.0785947	0.0803243	0.0807716	0.00140882	1.51892	06_FDDAn.TXT_3	5.257	169.123	1380	56.8550:63;
N_0555_592	3.689	207.029	-0.0130527		4		C00007647:2-(2'-Methylthio)ethylmalic acid	0.0236161	0.024493	0.0258211	0.0246434	0.0557046	0.046495	0.0520541	0.0514179	0.00031303	2.08648	06_FDDAn.TXT_7	3.699	207.03	1112	123.0555:27;137.5314:17;163.0380:30;164.0438:22;207.0298:16;209.0414:19;209.0495:23;
N_0555_673	4.079	463.085	-0.0130793					0.0236161	0.024493	0.0258211	0.0246434	0.0520554	0.0490872	0.0521622	0.0511016	1.2285e-05	2.07364
N_0555_78	0.843	222.097	-0.0130944					0.0236161	0.024493	0.0258211	0.0246434	0.0528067	0.0457228	0.057027	0.0518522	0.000631788	2.1041
N_0555_143	0.881	160.061	-0.013095		4		C00007393:L-2-Aminoadipate	0.0236161	0.0290977	0.0258211	0.0261783	0.0473328	0.0610005	0.053027	0.0537868	0.00147581	2.05463
N_0555_614	3.777	945.285	-0.0132171					0.0236161	0.024493	0.0258211	0.0246434	0.0437909	0.0531135	0.0645946	0.053833	0.00424767	2.18448
N_0555_97	0.857	284.1	-0.0132209					0.0236161	0.024493	0.0258211	0.0246434	0.067028	0.04473	0.0506486	0.0541356	0.00583597	2.19676
N_0555_530	3.388	247.061	-0.0132881		4		C00007449:4-Thiazolidinecarboxylic acid	0.0236161	0.024493	0.0258211	0.0246434	0.053236	0.0520655	0.0504324	0.0519113	6.17397e-06	2.1065
N_0555_60	0.823	784.675	-0.0132891					0.0236161	0.024493	0.0258211	0.0246434	0.0526457	0.0482599	0.0557297	0.0522118	0.000129637	2.11869
N_0555_373	2.217	131.035	-0.0132926					0.0320707	0.0345841	0.0402293	0.035628	0.0627348	0.0605041	0.0686486	0.0639625	0.00058193	1.79529	06_FDDAn.TXT_6	2.209	131.035	1196	87.0411:16;131.0332:38;133.0157:20;
N_0555_829	5.508	419.042	-0.013302					0.0236161	0.024493	0.0258211	0.0246434	0.052431	0.0506867	0.0527568	0.0519582	3.63101e-06	2.1084	06_FDDAn.TXT_3	5.529	419.041	1124	419.0466:67;
N_0555_929	7.769	263.163	-0.0133027					0.0236161	0.024493	0.0258211	0.0246434	0.0650961	0.049032	0.0473514	0.0538265	0.00342595	2.18421
N_0555_537	3.428	1255.34	-0.0133744		4		C00007661:Cyanidin 3-O-[2''-O-(2'''-O-(sinapoyl) xylosyl) 6''-O-(p-O-(glucosyl) p-coumaroyl) glucoside] 5-O-glucoside	0.0236161	0.024493	0.0258211	0.0246434	0.0560803	0.0438476	0.0620541	0.053994	0.00277367	2.19101
N_0555_37	0.812	768.706	-0.0134472					0.0236161	0.024493	0.0258211	0.0246434	0.0481378	0.056533	0.0542703	0.0529804	0.000197736	2.14988
N_0555_690	4.159	389.125	-0.0135236					0.0824202	0.087489	0.0938339	0.0879144	0.116239	0.120236	0.115676	0.117384	0.000606679	1.3352	03_FDDAn.TXT_2	4.198	389.125	1460	134.0269:16;134.0334:38;134.4398:17;149.9678:18;150.0267:38;150.0327:17;165.0532:44;165.0642:16;183.1135:17;193.0509:120;194.0581:16;195.0664:22;282.0854:41;341.0983:16;388.1683:19;390.1273:16;393.1508:16;
N_0555_34	0.808	432.855	-0.0135583					0.0236161	0.024493	0.0258211	0.0246434	0.0480305	0.0609453	0.0528108	0.0539289	0.000781185	2.18837
N_0555_192	0.915	300.049	-0.0135708					0.0236161	0.024493	0.0258211	0.0246434	0.0462059	0.055816	0.0606486	0.0542235	0.00116258	2.20033
N_0555_526	3.382	421.09	-0.0135814					0.0236161	0.024493	0.0258211	0.0246434	0.0592465	0.048646	0.0531351	0.0536759	0.0003795	2.1781
N_0555_418	2.646	89.0235	-0.013623		4		C00007413:Glyceraldehyde;C00001191:L-Lactic acid	0.0236161	0.024493	0.0258211	0.0246434	0.0546313	0.0482047	0.0588108	0.0538823	0.000374858	2.18648
N_0555_544	3.453	289.071	-0.0136316		4		C00000947:(+)-Catechin;C00000956:(-)-Epicatechin	0.0236161	0.024493	0.0258211	0.0246434	0.0628421	0.0423032	0.0623243	0.0558232	0.00505075	2.26524
N_0555_772	4.859	385.153	-0.0136526					0.0236161	0.024493	0.0258211	0.0246434	0.0560266	0.049032	0.0561622	0.0537403	0.000141675	2.18072
N_0555_810	5.281	755.331	-0.0136551					0.0236161	0.024493	0.0258211	0.0246434	0.0554363	0.0548232	0.0503784	0.053546	3.65617e-05	2.17283
N_0555_456	2.974	451.218	-0.0136597					0.0236161	0.024493	0.0258211	0.0246434	0.0569926	0.0450609	0.0632973	0.0551169	0.00240396	2.23658	04_FDDAn.TXT_5	2.971	451.221	1136	113.0242:30;289.0713:20;405.2095:20;451.2145:20;
N_0555_524	3.373	463.172	-0.0136799					0.0236161	0.024493	0.0258211	0.0246434	0.0552216	0.0532238	0.0521622	0.0535359	6.2963e-06	2.17242	04_FDDAn.TXT_9	3.387	463.172	1169	161.0498:18;283.1115:37;284.1154:42;464.1857:34;466.0938:21;
N_0555_146	0.882	376.101	-0.0137745					0.0236161	0.024493	0.0258211	0.0246434	0.0430396	0.0673432	0.0598378	0.0567402	0.0056248	2.30245
N_0555_463	3.019	371.094	-0.0137995					0.0236161	0.024493	0.0258211	0.0246434	0.0553826	0.0500248	0.0575676	0.054325	0.000109491	2.20444	04_FDDAn.TXT_3	3.024	371.099	1035	165.0567:17;194.0185:20;209.0449:92;210.0470:24;223.0708:24;371.0997:33;371.1145:18;
N_0555_719	4.369	303.132	-0.0138133					0.0236161	0.024493	0.0258211	0.0246434	0.0577976	0.0510176	0.0540541	0.0542897	6.81125e-05	2.20301	04_FDDAn.TXT_7	4.376	303.133	1002	124.0761:31;136.0788:16;168.0617:16;168.0690:21;259.0959:19;303.1256:16;304.1342:30;
N_0555_367	2.125	325.103	-0.0138407					0.0320707	0.031498	0.0285065	0.0306917	0.067511	0.0550438	0.0597297	0.0607615	0.000689986	1.97974	06_FDDAn.TXT_4	2.13	325.107	1100	106.9780:18;192.0774:20;209.0861:17;231.0788:18;324.0630:19;325.1071:98;326.1121:16;327.0939:18;
N_0555_672	4.079	385.113	-0.0139394		4		C00013592:1-O-Sinapoyl-beta-D-glucose	0.0254582	0.024493	0.0267507	0.0255673	0.0520017	0.0555402	0.0600541	0.0558653	0.000117121	2.18503
N_0555_470	3.054	299.076	-0.0139639					0.0236161	0.024493	0.0258211	0.0246434	0.0604272	0.059401	0.0473514	0.0557265	0.00092689	2.26132	04_FDDAn.TXT_8	3.062	299.077	1051	101.0228:17;137.0237:159;138.0250:23;139.0204:18;300.0894:27;
N_0555_440	2.874	371.095	-0.0139708					0.0236161	0.024493	0.0258211	0.0246434	0.0594075	0.0496939	0.0565946	0.055232	0.00024611	2.24125	06_FDDAn.TXT_5	2.876	371.097	1293	176.0076:17;191.0302:17;191.0380:23;209.0443:16;263.0508:17;371.0979:36;
N_0555_465	3.021	152.035	-0.0140203					0.0236161	0.024493	0.0258211	0.0246434	0.0559193	0.0543268	0.0545946	0.0549469	1.51065e-06	2.22968	06_FDDAn.TXT_2	3.033	152.036	1069	108.0456:16;
N_0555_790	5.092	732.276	-0.0142165					0.0236161	0.024493	0.0258211	0.0246434	0.068638	0.0566433	0.0478378	0.0577064	0.00274564	2.34166
N_0555_162	0.891	78.9585	-0.0143458					0.0236161	0.024493	0.0258211	0.0246434	0.0521627	0.0659092	0.0542162	0.0574294	0.000814718	2.33042
N_0555_558	3.531	551.179	-0.0143848					0.0236161	0.024493	0.0258211	0.0246434	0.0630568	0.0480944	0.0623784	0.0578432	0.00125738	2.34721	04_FDDAn.TXT_7	3.539	551.178	1087	164.0314:18;178.0294:25;193.0439:19;193.0609:16;195.0604:23;323.0284:25;389.1267:21;391.1327:28;552.6154:18;553.1880:33;782.8527:16;
N_0555_169	0.893	250.092	-0.0144578					0.0466182	0.0505046	0.0542243	0.050449	0.0735752	0.0989466	0.084973	0.0858316	0.0049398	1.70135	05_FDDAn.TXT_5	0.845	250.093	1993	96.0482:24;100.0362:18;101.0289:49;104.0368:38;111.9487:29;122.0280:20;154.0527:18;160.0595:32;
N_0555_750	4.667	179.105	-0.0145549					0.0236161	0.024493	0.0258211	0.0246434	0.0617688	0.0634824	0.0496757	0.058309	0.000778503	2.36611	04_FDDAn.TXT_7	4.675	179.108	1065	179.9820:23;180.8430:20;
N_0555_248	0.978	1105.29	-0.0145774					0.0236161	0.024493	0.0258211	0.0246434	0.0487818	0.0678948	0.0605946	0.0590904	0.00177775	2.39782
N_0555_109	0.862	325.126	-0.0145902					0.0236161	0.024493	0.0258211	0.0246434	0.0733069	0.0553748	0.0506486	0.0597768	0.00356757	2.42567
N_0555_637	3.882	291.134	-0.0146214					0.0241829	0.024493	0.0288164	0.0258307	0.0647204	0.0519552	0.062973	0.0598829	0.000667861	2.31828	05_FDDAn.TXT_6	3.889	291.139	1149	122.0607:52;130.0836:50;130.0917:26;131.0902:29;136.0829:17;184.0703:17;248.1187:18;
N_0555_426	2.704	619.185	-0.0147151					0.0236161	0.024493	0.0258211	0.0246434	0.0554363	0.0595665	0.0593514	0.058118	1.15446e-05	2.35836	04_FDDAn.TXT_5	2.7	619.188	1108	149.0474:17;205.0470:21;206.0547:17;235.0571:19;265.0827:18;427.1157:20;457.1315:119;457.1635:16;619.1526:21;619.1883:16;
N_0555_30	0.807	180.972	-0.0147758					0.0236161	0.024493	0.0258211	0.0246434	0.0568316	0.0643649	0.055027	0.0587412	0.000155951	2.38365
N_0555_835	5.678	339.108	-0.0149211					0.0236161	0.024493	0.0258211	0.0246434	0.0583879	0.0581325	0.0603784	0.0589663	1.79965e-06	2.39278	06_FDDAn.TXT_2	5.686	339.108	1000	135.0804:16;135.1127:20;155.0376:16;155.1142:27;172.1056:18;179.1023:20;179.1139:56;181.1223:16;201.1124:21;321.1631:18;323.1818:17;341.1826:20;341.2105:20;
N_0555_318	1.812	180.065	-0.0149382	L-Tyrosine	1		C00001397:L-Tyrosine	0.0236633	0.024493	0.0258211	0.0246591	0.0536117	0.0618278	0.0632432	0.0595609	0.000170172	2.41537	06_FDDAn.TXT_8	1.831	180.065	1034	71.0074:21;163.0355:19;
N_0555_387	2.313	309.119	-0.0149564					0.0285282	0.0261585	0.0322247	0.0289705	0.0609102	0.0628206	0.0682703	0.0640003	0.000121488	2.20916	06_FDDAn.TXT_3	2.324	309.118	1108	71.0104:17;152.9975:24;236.1154:24;309.1096:17;309.9710:30;
N_0555_233	0.965	377.084	-0.0150325					0.0236161	0.024493	0.0258211	0.0246434	0.055812	0.0579119	0.0664324	0.0600521	0.000216303	2.43684
N_0555_227	0.959	253.093	-0.0152706					0.0236161	0.024493	0.0258211	0.0246434	0.0591929	0.0657989	0.0576757	0.0608892	7.38804e-05	2.47081
N_0555_388	2.337	287.076	-0.0152835					0.0236161	0.024493	0.0258211	0.0246434	0.0630568	0.057967	0.0611351	0.0607196	1.19304e-05	2.46393	06_FDDAn.TXT_4	2.35	287.078	1011	125.0239:21;125.0300:27;198.0752:30;242.0861:17;287.0422:20;288.0755:16;
N_0555_35	0.811	600.778	-0.0153578					0.0236161	0.024493	0.0258211	0.0246434	0.0591392	0.0646407	0.0596216	0.0611338	2.04232e-05	2.48074
N_0555_908	7.159	573.291	-0.0153822					0.0236161	0.024493	0.0258211	0.0246434	0.0703553	0.0552093	0.0605405	0.062035	0.000564046	2.51731	05_FDDAn.TXT_5	7.175	573.29	1058	165.1324:22;291.1922:17;380.7334:31;431.1043:16;433.1607:23;495.2125:18;527.2710:19;528.2824:17;574.2747:26;577.2715:49;577.2958:38;
N_0555_496	3.159	399.093	-0.0154733					0.0236161	0.024493	0.0258211	0.0246434	0.066384	0.0603938	0.0585405	0.0617728	5.54495e-05	2.50667
N_0555_266	1.015	331.947	-0.0155061					0.0236161	0.024493	0.0258211	0.0246434	0.0719116	0.0570294	0.0591351	0.062692	0.00062948	2.54397
N_0555_745	4.609	535.146	-0.0155519					0.0236161	0.024493	0.0258211	0.0246434	0.0618761	0.0650819	0.0591351	0.0620311	1.70979e-05	2.51715	06_FDDAn.TXT_3	4.62	535.144	1005	164.0514:19;165.0599:20;188.0693:17;208.0370:24;223.0573:32;355.0074:27;417.1426:21;419.1273:95;419.1396:58;421.1301:20;422.1480:20;529.0713:16;
N_0555_545	3.457	623.159	-0.0155898					0.0236161	0.024493	0.0258211	0.0246434	0.0637544	0.0579119	0.0652973	0.0623212	4.34151e-05	2.52892	06_FDDAn.TXT_6	3.46	623.161	1050	178.0678:20;185.7095:16;212.0530:20;273.1263:20;284.0318:53;285.0312:16;287.0539:24;315.0617:21;316.0505:16;345.0974:22;446.0787:17;477.1109:27;478.0998:25;546.1270:16;623.1221:16;623.1671:128;623.2081:22;624.1310:18;624.1704:19;625.1584:16;627.1444:28;627.6770:30;707.1612:40;
N_0555_518	3.349	583.201	-0.0156101					0.0236161	0.024493	0.0258211	0.0246434	0.0602662	0.062986	0.0634054	0.0622192	2.84339e-06	2.52478	04_FDDAn.TXT_5	3.352	583.202	1140	327.1118:29;375.1386:34;377.1494:21;537.1957:25;581.1887:20;584.1989:36;
N_0555_171	0.894	71.0126	-0.0156169					0.0236161	0.024493	0.0258211	0.0246434	0.0616615	0.0670675	0.0587568	0.0624952	5.70535e-05	2.53598
N_0555_922	7.475	580.323	-0.0156901					0.0236161	0.024493	0.0258211	0.0246434	0.0757755	0.060118	0.0564865	0.0641267	0.00134028	2.60218	05_FDDAn.TXT_4	7.47	580.327	1029	224.0723:23;224.0815:25;295.2167:36;296.2364:21;341.1080:19;520.3043:127;520.3298:26;521.3207:42;578.2855:19;580.3270:99;582.3505:22;
N_0555_160	0.889	348.07	-0.0157291					0.0236161	0.024493	0.0258211	0.0246434	0.0561339	0.0782637	0.0602162	0.0648713	0.00207661	2.6324
N_0555_813	5.305	591.17	-0.0158527					0.0236161	0.024493	0.0258211	0.0246434	0.0662767	0.0587392	0.0658378	0.0636179	5.14309e-05	2.58154	05_FDDAn.TXT_3	5.311	591.171	1052	205.0515:66;223.0617:22;367.1083:38;390.9975:18;447.0776:21;483.1389:41;518.3513:16;573.1657:19;591.1582:28;591.1896:30;592.3066:17;593.1892:17;594.3119:21;595.1404:20;
N_0555_700	4.272	115.002	-0.0159478		4 (No MS/MS)		C00001183:Fumaric acid;C00007417:Maleate	0.027253	0.0362986	0.0328445	0.032132	0.0760438	0.080856	0.0622162	0.0730387	0.00134831	2.27308	04_FDDAn.TXT_9	4.276	115.002	1102	99.9246:20;125.1876:20;
N_0555_263	1.013	71.0129	-0.0159533					0.0525694	0.0545704	0.0601632	0.0557677	0.0969196	0.0938172	0.0957838	0.0955069	4.20228e-05	1.71258
N_0555_709	4.281	239.057	-0.0161811					0.0260249	0.027873	0.0270089	0.0269689	0.0722872	0.0699355	0.0609189	0.0677139	0.00015657	2.51081	05_FDDAn.TXT_11	4.296	239.056	1014	135.0502:19;147.0083:17;148.0132:26;150.0323:18;151.0267:20;151.0356:16;152.0085:16;163.0463:25;164.0620:18;166.0654:36;167.0694:17;239.0613:20;
N_0555_515	3.302	278.067	-0.0162211		4 (No reference)		C00007671:N-(E-4-coumaroyl)-aspartate	0.0236161	0.024493	0.0258211	0.0246434	0.0635398	0.0617175	0.0715135	0.0655903	9.19919e-05	2.66157	04_FDDAn.TXT_7	3.319	278.064	1352	115.0056:30;147.0489:17;
N_0555_354	2.011	355.107	-0.0162599					0.0236161	0.024493	0.0258211	0.0246434	0.0716969	0.0632067	0.0622703	0.0657246	8.97293e-05	2.66703	06_FDDAn.TXT_6	2.031	355.104	1168	111.0478:36;311.9099:20;358.1118:21;359.1259:21;
N_0555_19	0.782	424.907	-0.0162853					0.0236161	0.024493	0.0258211	0.0246434	0.0610712	0.0681705	0.068	0.0657472	3.55049e-05	2.66794
N_0555_711	4.282	463.145	-0.0163753					0.0236161	0.024493	0.0258211	0.0246434	0.0712676	0.0702664	0.0584324	0.0666555	0.00027331	2.7048	04_FDDAn.TXT_9	4.292	463.141	1176	89.0229:22;153.0542:20;179.0539:33;351.1596:18;422.1222:48;463.1378:16;467.1700:24;
N_0555_392	2.38	122.024	-0.0164263		4		C00000208:Nicotinic acid	0.0236161	0.024493	0.0258211	0.0246434	0.0654717	0.0627103	0.0712432	0.0664751	4.32608e-05	2.69748	04_FDDAn.TXT_5	2.407	122.025	1035	78.0329:38;123.0409:19;
N_0555_31	0.807	516.816	-0.0165582					0.0236161	0.024493	0.0258211	0.0246434	0.0639154	0.070487	0.0666486	0.067017	1.49891e-05	2.71947
N_0555_194	0.917	356.993	-0.0167972					0.0236161	0.024493	0.0258211	0.0246434	0.0632178	0.0696597	0.0723784	0.0684186	4.82491e-05	2.77635
N_0555_653	3.999	866.235	-0.0169104					0.0236161	0.024493	0.0258211	0.0246434	0.066062	0.0839446	0.0616216	0.0705428	0.00129229	2.86254	04_FDDAn.TXT_7	4.002	866.232	728	130.0872:27;222.7481:27;285.0169:22;285.0395:120;286.0410:24;286.0515:16;287.0544:18;428.6273:16;430.0804:20;430.0934:45;430.1122:17;431.0903:155;432.1023:69;444.7710:20;577.1576:474;578.1552:111;578.1707:59;579.1746:18;580.1533:25;867.2338:20;1155.2983:33;1155.3235:20;
N_0555_562	3.544	1087.22	-0.0170662					0.0236161	0.024493	0.0258211	0.0246434	0.0741655	0.0644752	0.0707027	0.0697811	5.01868e-05	2.83164	06_FDDAn.TXT_8	3.551	1087.21	1009	461.0815:17;477.0529:135;477.0816:24;478.0598:27;479.0540:16;479.0646:31;480.0717:30;703.1858:18;784.2095:16;1087.1982:21;1087.2521:19;1088.1593:18;1088.2522:20;1089.2134:22;
N_0555_762	4.774	431.102	-0.0172156					0.0626299	0.0452141	0.0650692	0.0576377	0.108297	0.110805	0.0977297	0.10561	0.00147777	1.83231	06_FDDAn.TXT_5	4.79	431.098	1970	243.0999:16;282.0618:19;284.0331:20;285.0345:70;285.0469:66;411.1024:24;430.1138:26;431.1014:116;433.1433:26;
N_0555_680	4.113	163.041	-0.017238		4		C00007511:Caffeic aldehyde;C00000751:Phenylpyruvic acid;C00000152:p-Coumaric acid	0.0236161	0.024493	0.0258211	0.0246434	0.0700869	0.0650819	0.0776216	0.0709302	0.000117481	2.87826	05_FDDAn.TXT_6	4.127	163.039	1071	119.0507:84;120.0513:18;
N_0555_383	2.262	303.072	-0.0172461					0.0236161	0.024493	0.0258211	0.0246434	0.0724482	0.0761127	0.0641622	0.0709077	0.000104816	2.87735	06_FDDAn.TXT_4	2.261	303.073	1105	71.0162:29;73.0305:25;126.0266:17;199.9488:16;303.0559:18;303.0829:61;
N_0555_145	0.882	204.049	-0.0173524					0.0236161	0.024493	0.0258211	0.0246434	0.055007	0.0864266	0.0821622	0.0745319	0.00359187	3.02442
N_0555_655	4.002	623.161	-0.0173736					0.0492159	0.0519251	0.0670832	0.0560748	0.100945	0.108929	0.104486	0.104787	0.000633974	1.8687	04_FDDAn.TXT_9	4.026	623.16	1350	264.0758:24;275.1670:17;283.0202:96;283.0356:22;284.0250:45;285.0424:119;286.0431:24;430.0866:56;430.1122:17;431.0977:173;432.0992:44;432.1147:20;577.1122:17;577.1528:607;577.1881:35;578.1351:74;578.1580:121;578.1820:21;579.1692:23;624.1970:19;
N_0555_903	6.998	737.361	-0.0174035					0.0349046	0.0378172	0.0569614	0.0432277	0.0963293	0.0890188	0.0931892	0.0928458	0.00118333	2.14783	06_FDDAn.TXT_5	7.002	737.361	1737	152.9912:18;255.2200:41;275.2050:21;293.2107:294;294.2319:24;343.4926:18;415.1493:83;552.0864:25;691.3403:111;691.3660:85;692.3419:38;692.3781:45;693.3549:21;737.3422:52;738.3828:36;740.2379:16;741.3755:103;
N_0555_657	4.005	695.093	-0.0174324					0.0473739	0.0462918	0.0571163	0.0502606	0.108243	0.0855992	0.105405	0.0997492	0.00166461	1.98464	05_FDDAn.TXT_11	4.014	695.091	1638	116.9275:263;118.9228:41;118.9359:27;208.0398:16;649.3702:22;694.1783:17;695.0859:29;695.1687:24;695.2803:41;696.1001:35;
N_0555_450	2.933	377.099	-0.0174824					0.0236161	0.024493	0.0258211	0.0246434	0.0715359	0.0770504	0.0673514	0.0719792	4.01591e-05	2.92083	05_FDDAn.TXT_5	2.934	377.101	1070	215.0540:17;350.9590:17;377.1429:26;381.1274:40;
N_0555_720	4.371	415.195	-0.0175081					0.0236161	0.024493	0.0258211	0.0246434	0.0700333	0.0722519	0.0732432	0.0718428	1.03538e-06	2.9153	06_FDDAn.TXT_5	4.382	415.196	1222	89.0221:19;101.0237:30;268.0865:37;373.1057:21;415.1963:63;417.1474:19;
N_0555_41	0.814	616.751	-0.0175489					0.0236161	0.024493	0.0258211	0.0246434	0.0627885	0.0835034	0.0741081	0.0734667	0.00062944	2.98119
N_0555_618	3.797	739.213	-0.0175635					0.0447761	0.0435975	0.0482855	0.045553	0.093163	0.0924935	0.0938919	0.0931828	2.66608e-06	2.04559	05_FDDAn.TXT_6	3.801	739.213	1582	114.9318:18;116.9263:18;241.0498:16;283.0285:18;285.0422:27;285.0520:28;301.0395:20;325.0791:25;431.0753:17;431.0949:77;593.1547:36;595.1588:20;609.1667:16;663.1157:20;739.2081:193;739.2315:48;740.2195:42;742.2667:26;
N_0555_409	2.594	359.098	-0.017598					0.0690062	0.0766141	0.0731254	0.0729152	0.12123	0.118802	0.122324	0.120785	1.96658e-05	1.65652	05_FDDAn.TXT_3	2.606	359.096	1939	111.0434:38;124.0160:28;138.0370:28;182.0204:50;183.0271:25;197.0427:186;359.1010:39;361.1100:16;362.1063:23;
N_0555_490	3.151	1203.26	-0.0176091					0.0269696	0.024493	0.0292811	0.0269146	0.081625	0.0707076	0.0730811	0.0751379	8.90155e-05	2.79172	06_FDDAn.TXT_5	3.135	1203.26	1088	447.0524:578;448.0593:53;448.0775:21;449.0428:45;449.0626:18;449.0765:16;450.0494:16;648.5062:33;734.0448:33;818.2814:16;1203.1738:23;1203.2616:61;1203.3374:16;1204.2407:38;1204.2769:22;1204.3265:38;1205.2506:51;1205.2911:52;1206.2798:20;1207.2174:23;1207.2665:18;
N_0555_217	0.949	415.144	-0.0177074					0.0236161	0.024493	0.0258211	0.0246434	0.0692283	0.0774916	0.0726486	0.0731228	2.02354e-05	2.96724
N_0555_436	2.847	299.111	-0.0177881					0.0236161	0.024493	0.0258211	0.0246434	0.0718042	0.0721416	0.0762703	0.0734054	3.22081e-06	2.9787	05_FDDAn.TXT_4	2.856	299.113	1223	119.0522:21;298.0923:20;299.1133:65;
N_0555_397	2.452	315.072	-0.0181699					0.0360382	0.0376212	0.037234	0.0369645	0.092841	0.0877503	0.0831892	0.0879268	2.78754e-05	2.37868	05_FDDAn.TXT_2	2.458	315.072	1449	85.0281:17;108.0205:16;120.4799:16;152.0155:27;154.0576:18;216.0585:23;315.0715:156;316.1164:28;
N_0555_189	0.909	217.083	-0.0182094		4		C00007654:2-Oxo-9-methylthiononanoic acid	0.0385415	0.0344861	0.0404875	0.0378384	0.079854	0.105124	0.088	0.0909926	0.00112893	2.40477
N_0555_541	3.442	211.025	-0.0182533					0.0236161	0.024493	0.0258211	0.0246434	0.0734679	0.076223	0.0782162	0.075969	2.2852e-06	3.08273	05_FDDAn.TXT_6	3.454	211.025	1381	122.0562:23;152.0089:71;152.0188:25;166.0808:16;211.0161:16;
N_0555_875	6.487	301.202	-0.0183427					0.0236161	0.024493	0.0258211	0.0246434	0.0832349	0.0726932	0.0743243	0.0767508	4.91789e-05	3.11446	04_FDDAn.TXT_4	6.528	301.203	1087	209.1179:40;301.2097:68;302.1743:25;302.2117:24;
N_0555_105	0.86	473.164	-0.0183979					0.0236161	0.024493	0.0258211	0.0246434	0.0712676	0.0785395	0.0814054	0.0770708	3.51336e-05	3.12744	06_FDDAn.TXT_11	0.872	473.162	2032	131.0467:44;132.0319:58;133.0369:16;194.9449:24;276.0673:24;
N_0555_704	4.274	732.06	-0.0184192					0.0456263	0.0471735	0.0477691	0.0468563	0.110712	0.111301	0.0833514	0.101788	0.00200945	2.17234	04_FDDAn.TXT_7	4.273	732.062	1788	202.3342:25;223.0629:26;277.9911:22;337.0369:17;365.0280:36;369.0000:27;392.0180:18;466.9947:18;526.0008:16;546.0824:24;572.0610:17;573.0498:40;573.0732:42;573.0905:46;732.0522:78;732.0724:190;733.0639:21;733.1466:20;734.1122:41;735.0672:22;737.3452:17;
N_0555_522	3.364	177.055	-0.0184464		4		C00002728:Coniferaldehyde	0.0236161	0.024493	0.0258211	0.0246434	0.0771171	0.0799184	0.0741622	0.0770659	3.96789e-06	3.12724	05_FDDAn.TXT_6	3.384	177.055	1298	162.0295:66;178.9791:23;
N_0555_527	3.382	769.219	-0.0184597					0.0236161	0.024493	0.0258211	0.0246434	0.0759901	0.0741272	0.0816216	0.0772463	1.16374e-05	3.13456
N_0555_661	4.013	613.133	-0.0184889					0.0645192	0.0656902	0.0737451	0.0679848	0.144521	0.108819	0.120432	0.124591	0.00328016	1.83263	01_FDDAn.TXT_6	4.003	613.135	1249	234.0338:16;283.0236:18;285.0351:87;286.0376:18;577.1534:250;578.1618:43;579.1736:28;580.1434:31;613.1189:58;614.1436:38;615.0991:23;615.1263:29;1355.9869:33;
N_0555_511	3.295	1109.32	-0.0184965					0.0236161	0.024493	0.0258211	0.0246434	0.0780831	0.0744581	0.0794595	0.0773335	2.68697e-06	3.1381	05_FDDAn.TXT_5	3.315	1109.32	956	285.0464:17;327.0463:16;369.1441:17;415.3625:18;593.1378:105;593.1562:80;593.1795:16;594.1400:26;594.1651:73;596.1308:17;726.1570:17;739.1930:209;739.2196:293;740.2178:253;741.2411:37;741.5406:17;1000.1882:16;1108.3386:23;1479.4595:16;1481.4189:18;
N_0555_512	3.298	775.188	-0.0185558					0.0588985	0.0563339	0.0556703	0.0569676	0.105399	0.115438	0.109189	0.110009	3.36952e-05	1.93107	06_FDDAn.TXT_5	3.301	775.185	1337	284.0293:36;430.0952:26;593.1506:70;594.1466:35;594.1671:89;599.2336:20;739.2061:227;740.2126:36;741.1793:17;775.1862:82;776.2006:16;776.8741:31;777.1665:18;778.1874:17;964.2167:16;
N_0555_692	4.191	341.124	-0.0185667		4		C00002727:Coniferin	0.029898	0.0248359	0.0331027	0.0292788	0.0840936	0.0846065	0.0794595	0.0827198	2.58747e-05	2.82524	06_FDDAn.TXT_6	4.214	341.122	1163	121.0242:22;153.9915:20;179.0699:17;179.0773:17;180.0736:26;325.1115:18;341.0990:22;341.1157:65;341.1277:33;
N_0555_102	0.858	446.152	-0.0186579					0.0236161	0.024493	0.0258211	0.0246434	0.0776538	0.0809111	0.0761622	0.0782424	2.04224e-06	3.17498
N_0555_86	0.846	471.074	-0.0186651					0.0236161	0.024493	0.0258211	0.0246434	0.0735215	0.0744581	0.0897297	0.0792365	0.000249173	3.21532	04_FDDAn.TXT_11	0.858	471.079	1367	101.0256:29;113.0350:20;128.9578:97;129.0310:22;131.0453:138;131.0523:31;132.0322:38;145.1001:26;302.1001:25;322.1039:23;471.1006:22;
N_0555_812	5.298	789.261	-0.0186842					0.0236161	0.024493	0.0258211	0.0246434	0.0924654	0.102863	0.0564865	0.0839381	0.00676133	3.40611	06_FDDAn.TXT_2	5.303	789.253	1125	191.0693:20;193.0482:23;293.3438:25;340.1142:20;341.1023:53;380.2813:22;385.0823:20;389.1225:123;431.1237:24;431.1372:23;438.1729:27;491.1596:24;551.1538:17;551.1895:38;552.1868:18;588.2485:16;694.3261:25;775.3054:19;789.2611:46;789.2894:29;894.4224:20;894.9962:17;981.4130:23;1134.4768:22;1221.3242:26;1273.5725:20;
N_0555_683	4.15	466.197	-0.018752					0.0236161	0.024493	0.0258211	0.0246434	0.0814103	0.0739617	0.0814054	0.0789258	1.47018e-05	3.20272	06_FDDAn.TXT_6	4.149	466.198	1240	134.0638:17;136.0765:20;152.0660:31;162.0512:39;180.0625:32;200.6885:18;240.8575:17;257.1389:22;282.1292:20;286.1136:18;303.7157:20;430.1680:27;448.1764:20;466.1983:142;467.1876:17;467.2080:25;468.2015:25;470.1755:25;
N_0555_6	0.741	614.897	-0.0187521					0.0236161	0.024493	0.0258211	0.0246434	0.0738972	0.0813524	0.0816757	0.0789751	1.59804e-05	3.20472	05_FDDAn.TXT_11	0.743	614.9	1530	115.9929:20;158.9795:117;160.9692:23;230.9763:16;272.9528:36;272.9687:43;273.9543:16;273.9659:34;274.9555:85;386.9336:20;387.9451:18;500.9048:32;501.9091:17;503.8967:30;511.7306:18;615.8964:35;616.9029:53;617.8798:37;617.9088:46;
N_0555_906	7.071	578.312	-0.0187923					0.0236161	0.024493	0.0258211	0.0246434	0.0856499	0.0784292	0.0738919	0.0793237	4.80824e-05	3.21886	05_FDDAn.TXT_3	7.091	578.309	1592	82.6875:26;224.0659:20;271.8226:17;285.0428:19;518.2841:148;519.2838:16;577.2720:84;577.2909:25;578.2556:32;1316.1823:28;1420.7881:24;
N_0555_258	0.987	420.996	-0.0188783					0.0236161	0.024493	0.0258211	0.0246434	0.0726092	0.0865369	0.081027	0.0800577	8.672e-05	3.24865
N_0555_596	3.697	895.276	-0.0188902					0.0236161	0.024493	0.0258211	0.0246434	0.0696039	0.0852683	0.087027	0.0806331	0.000276346	3.272	06_FDDAn.TXT_9	3.717	895.278	1329	283.1133:107;301.1207:346;302.1320:21;593.1332:24;593.1614:19;602.5823:34;895.2748:38;895.3027:17;
N_0555_687	4.156	244.062	-0.0189335					0.0236161	0.024493	0.0258211	0.0246434	0.0743265	0.0813524	0.0847027	0.0801272	2.95173e-05	3.25147	05_FDDAn.TXT_8	4.195	244.06	1278	114.0009:16;115.0041:70;116.0548:20;172.0828:23;188.0403:26;209.1191:17;243.1291:18;244.0601:20;
N_0555_539	3.44	627.165	-0.0190524					0.0236161	0.024493	0.0258211	0.0246434	0.0895675	0.077271	0.0762703	0.0810362	9.96792e-05	3.28835	06_FDDAn.TXT_5	3.438	627.163	1020	145.0316:20;205.0512:24;285.0428:36;353.5920:20;404.1464:16;468.4010:47;546.1376:27;546.6486:20;627.1682:270;627.6529:18;628.6646:23;629.1072:17;
N_0555_215	0.947	411.082	-0.0190568					0.0236161	0.024493	0.0258211	0.0246434	0.0821616	0.0849926	0.0751351	0.0807631	2.40241e-05	3.27727
N_0555_902	6.993	691.356	-0.0191302					0.0409503	0.0479083	0.0551023	0.047987	0.116668	0.0981744	0.104054	0.106299	0.000512361	2.21516	06_FDDAn.TXT_6	7.029	691.352	1113	101.0198:16;196.1408:18;263.0742:24;293.2000:34;293.2129:117;294.2135:18;397.1424:21;415.1300:17;415.1664:18;690.3923:17;691.3235:23;691.3427:28;691.3641:34;693.2903:20;
N_0555_8	0.743	616.897	-0.0191437					0.0236161	0.024493	0.0258211	0.0246434	0.079371	0.0825658	0.0811351	0.081024	4.73424e-07	3.28786	06_FDDAn.TXT_9	0.74	616.899	1524	158.9668:27;158.9790:16;159.9824:16;160.9717:18;160.9814:17;174.9576:58;200.9569:21;229.9664:25;272.9572:112;273.9579:33;386.9431:24;388.9357:37;418.8977:17;500.9250:24;501.8978:26;501.9201:16;502.9701:18;503.9178:22;504.9068:19;504.9345:16;505.9331:20;614.8719:18;615.8931:23;616.8880:35;616.9017:77;618.8658:21;619.9260:20;
N_0555_474	3.06	417.138	-0.0191682					0.0236161	0.024493	0.0258211	0.0246434	0.0775464	0.0918317	0.0765405	0.0819729	0.00016247	3.32636	05_FDDAn.TXT_7	3.063	417.138	1338	417.1622:16;417.9156:16;418.1422:34;
N_0555_546	3.461	551.177	-0.0192069					0.0236161	0.024493	0.0258211	0.0246434	0.0715896	0.0854889	0.0903784	0.0824856	0.000259092	3.34717	04_FDDAn.TXT_7	3.462	551.179	1358	113.0286:37;127.0350:18;134.0343:49;149.0573:17;150.0318:28;178.0282:19;193.0499:20;195.0691:77;195.3864:18;250.0686:22;341.1175:20;389.1186:43;389.1378:19;390.1199:16;431.1282:22;551.1971:23;
N_0555_816	5.33	431.098	-0.0192305					0.16144	0.128343	0.166081	0.151955	0.231351	0.225525	0.192919	0.216599	0.00927182	1.42541	01_FDDAn.TXT_2	5.338	431.096	3160	83.0129:19;172.1185:20;175.0327:16;205.0618:20;257.0390:19;281.8334:24;284.0281:55;284.0400:41;285.0443:296;286.0250:30;289.1545:43;358.2513:17;396.1251:20;430.1144:18;430.1281:47;431.0875:20;431.1056:170;431.2277:21;432.1067:56;433.1390:19;1254.9792:17;
N_0555_768	4.819	447.094	-0.0193059					0.0236161	0.024493	0.0258211	0.0246434	0.0840399	0.0847719	0.0775135	0.0821085	8.94108e-06	3.33186	05_FDDAn.TXT_5	4.824	447.093	1397	151.0027:17;192.0737:17;200.0536:30;285.1456:18;300.0314:74;301.0339:103;302.0391:42;314.0450:16;447.0896:139;447.1008:51;447.7299:20;448.0946:37;448.1469:18;449.2174:16;
N_0555_385	2.279	467.121	-0.0193074					0.0236161	0.024493	0.0258211	0.0246434	0.08243	0.080856	0.0825946	0.0819602	1.4305e-07	3.32585	04_FDDAn.TXT_2	2.287	467.12	1203	121.0338:23;125.0231:34;137.0051:22;161.0285:28;166.0220:21;183.0101:20;245.0389:20;287.0600:106;297.7941:25;357.0846:17;361.0115:17;400.0856:16;449.1117:25;467.1272:43;627.2349:23;641.1539:18;792.2245:25;802.2485:45;1087.0656:20;1101.9880:27;
N_0555_236	0.97	387.114	-0.0193305					0.0236161	0.024493	0.0258211	0.0246434	0.0844692	0.0825658	0.0794054	0.0821468	1.83321e-06	3.33342
N_0555_882	6.63	735.347	-0.0195476					0.0236161	0.024493	0.0258211	0.0246434	0.0837179	0.0779328	0.0896757	0.0837755	3.39891e-05	3.39951	06_FDDAn.TXT_4	6.637	735.343	1323	101.0238:16;275.1884:16;287.0865:18;292.1968:39;397.1342:46;397.1468:57;415.1404:40;689.3271:91;689.3492:69;690.3499:27;735.3547:16;736.2609:25;736.3436:16;738.3027:27;738.3567:16;
N_0555_625	3.819	475.172	-0.019655					0.0236161	0.024493	0.0258211	0.0246434	0.0810347	0.0848822	0.0864865	0.0841345	2.18276e-06	3.41408	06_FDDAn.TXT_5	3.828	475.171	1435	89.0226:27;119.0320:27;165.0503:27;294.8011:24;296.1137:23;475.1724:131;476.1535:17;476.1750:18;
N_0555_571	3.577	755.206	-0.0198292		4		C00007402:Quercetin 3-O-[6''-O-rhamnosyl)glucoside] 7-O-rhamnoside;C00005234:Kaempferol 3-gentiobioside-7-rhamnoside	0.0236161	0.024493	0.0258211	0.0246434	0.08082	0.0876951	0.0872973	0.0852708	6.35635e-06	3.46019	04_FDDAn.TXT_10	3.586	755.199	1321	283.0280:18;285.0339:16;299.2727:17;447.0898:58;447.1163:18;448.0919:20;477.0645:18;609.1540:19;755.1967:124;755.2246:17;756.2089:70;757.2619:18;
N_0555_283	1.304	323.027	-0.0198525		4		C00007311:UMP	0.0236161	0.024493	0.0258211	0.0246434	0.0892991	0.0833931	0.0832973	0.0853298	4.1534e-06	3.46258	04_FDDAn.TXT_6	1.309	323.026	1457	78.9602:133;96.9693:36;111.0149:23;150.9785:20;211.0074:24;240.8250:20;323.0337:69;
N_0555_422	2.676	153.018	-0.0199017					0.0236161	0.024493	0.0258211	0.0246434	0.0874745	0.0827864	0.0864865	0.0855825	1.29655e-06	3.47283	05_FDDAn.TXT_5	2.68	153.019	1071	109.0285:126;109.0353:24;153.0202:16;
N_0555_147	0.883	176.055	-0.0199339					0.120914	0.13814	0.143617	0.134224	0.175915	0.222216	0.208757	0.202296	0.00570073	1.50715	05_FDDAn.TXT_10	0.883	176.055	3180	59.0134:20;71.0132:20;74.0269:65;78.9572:41;85.0301:22;89.0235:101;104.0336:90;104.0382:45;113.0262:37;130.0544:17;158.9227:79;176.9256:16;176.9411:27;177.0597:18;
N_0555_519	3.353	215.082	-0.0199431					0.0242773	0.0302733	0.037389	0.0306466	0.0942363	0.0943136	0.0899459	0.092832	5.27424e-05	3.02912	05_FDDAn.TXT_5	3.351	215.08	1176	142.0620:35;199.0994:17;215.0817:37;
N_0555_751	4.667	223.096	-0.0200054					0.0236161	0.024493	0.0258211	0.0246434	0.0858645	0.0899013	0.0830811	0.0862823	3.86836e-06	3.50123	06_FDDAn.TXT_5	4.666	223.097	1003	135.1137:24;135.1213:55;414.8040:16;470.0027:30;
N_0555_44	0.815	448.83	-0.0201757					0.0236161	0.024493	0.0258211	0.0246434	0.0862402	0.0895152	0.086	0.0872518	5.60252e-07	3.54057
N_0555_666	4.045	565.189	-0.0201962					0.0236161	0.024493	0.0258211	0.0246434	0.0830203	0.0881363	0.0915135	0.0875567	8.01759e-06	3.55295	06_FDDAn.TXT_7	4.066	565.192	1418	339.1168:22;339.1498:30;420.1472:20;521.2017:17;563.6373:43;565.1878:18;565.2087:19;565.2332:16;566.1928:41;567.2260:24;
N_0555_28	0.789	394.887	-0.020283					0.0236161	0.024493	0.0258211	0.0246434	0.079371	0.0904528	0.0962162	0.08868	0.000105799	3.59853	05_FDDAn.TXT_8	0.797	394.888	1670	114.9894:17;158.9782:84;159.9858:25;226.9694:45;
N_0555_742	4.592	121.029	-0.0203077		4		C00002657:4-Hydroxybenzaldehyde;C00000207:Benzoic acid	0.0310788	0.035074	0.0329477	0.0330335	0.106096	0.0902874	0.0946486	0.0970108	9.56461e-05	2.93674	06_FDDAn.TXT_2	4.603	121.028	1439	121.0237:32;
N_0555_540	3.441	403.124	-0.020549					0.0236161	0.024493	0.0258211	0.0246434	0.0914994	0.10005	0.08	0.0905163	0.000176466	3.67305	06_FDDAn.TXT_8	3.463	403.119	1001	59.0107:20;101.0218:21;119.0358:16;180.0584:24;243.1736:17;359.2138:30;403.0713:18;403.1596:57;405.1294:28;407.1571:17;1442.0082:17;
N_0555_249	0.979	778.157	-0.0205735					0.0382108	0.0322818	0.0453935	0.0386287	0.132339	0.0923832	0.0998919	0.108205	0.00280535	2.80114
N_0555_364	2.109	391.087	-0.0205799					0.0236161	0.024493	0.0258211	0.0246434	0.0927874	0.0840549	0.0931351	0.0899925	1.38279e-05	3.65179	06_FDDAn.TXT_5	2.086	391.085	1193	96.9655:23;121.0549:36;127.8730:22;135.0403:22;190.9708:16;211.0811:22;231.0935:43;303.0266:19;347.0940:17;391.0856:272;392.0830:48;394.1747:18;
N_0555_29	0.805	348.895	-0.0206585					0.0236161	0.024493	0.0258211	0.0246434	0.0911238	0.0867575	0.0931351	0.0903388	2.5032e-06	3.66584	05_FDDAn.TXT_11	0.816	348.897	1326	112.9836:111;196.9550:25;198.9461:19;264.9384:61;
N_0555_181	0.902	171.006	-0.0206693		4 (No MS/MS)		C00007288:Glycerol 3-phosphate;C00007407:Glycerol 2-phosphate	0.0258832	0.024493	0.0258211	0.0253991	0.0793174	0.110088	0.0904324	0.0932792	0.000830248	3.67254
N_0555_394	2.424	167.034	-0.0207893		4		C00002682:Vanillic acid;C00007309:Homogentisate	0.0466654	0.0472225	0.043586	0.0458246	0.110175	0.117313	0.109027	0.112172	9.78169e-06	2.44784	05_FDDAn.TXT_4	2.409	167.034	1065	108.0183:41;123.0089:18;123.0390:20;151.9985:17;152.0141:103;167.0357:18;263.9265:19;
N_0555_7	0.743	114.988	-0.0208995					0.143208	0.143676	0.14465	0.143845	0.193142	0.23959	0.214	0.215577	0.00296679	1.49868	01_FDDAn.TXT_5	0.727	114.987	2297	114.9879:40;
N_0555_241	0.972	549.169	-0.0209267					0.0236161	0.024493	0.0258211	0.0246434	0.0888698	0.0915007	0.0958919	0.0920875	3.05544e-06	3.7368
N_0555_685	4.154	687.164	-0.021134					0.0236161	0.024493	0.0258211	0.0246434	0.0932704	0.0934311	0.0931351	0.0932789	2.36229e-08	3.78515	05_FDDAn.TXT_4	4.153	687.168	1531	161.0575:18;163.0399:20;165.0158:56;165.0238:170;166.0267:20;205.0480:39;205.0581:40;206.0478:16;207.0510:20;224.0660:25;262.1237:21;273.5187:20;337.0944:21;338.3260:17;397.1006:18;397.1173:18;439.1217:18;584.1434:173;584.5917:16;585.6469:24;593.1458:21;665.1633:121;665.1971:69;665.2098:39;665.6536:16;665.6755:40;666.1726:79;686.2544:21;687.6672:20;697.6500:21;
N_0555_370	2.204	299.076	-0.0211366					0.0236161	0.024493	0.0258211	0.0246434	0.0910164	0.0895152	0.100432	0.0936547	1.89884e-05	3.8004	04_FDDAn.TXT_4	2.206	299.075	1504	93.0334:85;125.8693:17;137.0238:417;137.0362:16;138.0305:16;179.0336:21;
N_0555_701	4.272	438.996	-0.0211555					0.0880408	0.0946899	0.104937	0.0958892	0.190834	0.173791	0.145568	0.170064	0.00311371	1.77355	05_FDDAn.TXT_6	4.289	438.996	2502	84.9381:30;99.9261:17;116.9290:222;117.9219:43;170.9430:17;260.9802:16;279.0988:33;439.0012:75;440.0069:51;440.9960:32;441.0344:16;
N_0555_38	0.813	532.793	-0.0212197					0.0236161	0.024493	0.0258211	0.0246434	0.0876892	0.0967404	0.0981081	0.0941792	1.55624e-05	3.82168	06_FDDAn.TXT_11	0.841	532.789	1518	296.8836:20;341.1030:16;387.1063:25;448.9782:33;
N_0555_203	0.934	343.01	-0.0213092					0.0236161	0.024493	0.0258211	0.0246434	0.0959536	0.0910595	0.0964865	0.0944999	1.44406e-06	3.83469
N_0555_27	0.789	310.926	-0.0213171					0.0236161	0.024493	0.0258211	0.0246434	0.0875818	0.0953064	0.102162	0.0950168	3.93165e-05	3.85567	05_FDDAn.TXT_7	0.795	310.926	1902	70.9976:25;114.9871:37;116.9870:18;158.9764:141;158.9878:25;159.9817:25;160.9738:21;228.9606:19;
N_0555_159	0.888	354.072	-0.0213439					0.0236161	0.024493	0.0258211	0.0246434	0.0870452	0.0977883	0.100703	0.0951787	3.69093e-05	3.86224
N_0555_361	2.071	297.119	-0.0213618					0.0236161	0.024493	0.0258211	0.0246434	0.0978319	0.0946997	0.0919459	0.0948259	1.34211e-06	3.84792	04_FDDAn.TXT_2	2.077	297.118	1584	134.0368:30;135.0397:50;153.9352:22;167.0097:19;251.1122:20;298.1159:17;
N_0555_198	0.919	378.075	-0.0214795					0.0236161	0.024493	0.0258211	0.0246434	0.0967049	0.0992775	0.0910811	0.0956878	4.58833e-06	3.8829
N_0555_708	4.28	207.028	-0.0214915		4		C00007647:2-(2'-Methylthio)ethylmalic acid	0.0388721	0.0369844	0.0447222	0.0401929	0.121498	0.118912	0.0983243	0.112912	0.000349273	2.80924	04_FDDAn.TXT_7	4.29	207.029	1813	109.0557:21;135.0368:21;163.0422:43;206.0518:22;
N_0555_503	3.211	325.091	-0.0215455					0.0236161	0.024493	0.0258211	0.0246434	0.101159	0.0931002	0.0941081	0.0961225	5.32519e-06	3.90054	04_FDDAn.TXT_4	3.209	325.092	1146	85.0323:28;119.0464:52;145.0276:47;145.0343:49;146.0331:18;147.0415:16;163.0434:66;184.9510:18;265.0674:22;325.0982:18;
N_0555_335	1.922	424.146	-0.0215569					0.0236161	0.024493	0.0258211	0.0246434	0.0787807	0.116706	0.102162	0.0992164	0.00126315	4.02608	06_FDDAn.TXT_6	1.928	424.146	1808	101.0238:16;124.0400:32;128.0716:16;228.9636:26;252.0877:28;254.1090:24;424.1505:69;425.1415:17;426.1014:21;725.4863:19;
N_0555_886	6.724	501.271	-0.0218815					0.0236161	0.024493	0.0258211	0.0246434	0.100032	0.0902874	0.106	0.0987732	4.42615e-05	4.0081	06_FDDAn.TXT_2	6.72	501.271	1583	177.0937:16;203.1793:19;247.1563:23;247.1663:29;253.0867:18;254.1000:18;265.1763:124;265.1857:41;275.0729:16;501.2730:35;502.2659:26;506.0355:23;
N_0555_608	3.756	775.173	-0.0220854					0.0236161	0.024493	0.0258211	0.0246434	0.109799	0.0874193	0.104973	0.100731	0.000184749	4.08753	04_FDDAn.TXT_9	3.785	775.165	1025	103.6474:16;181.0169:70;182.0123:33;183.0280:17;209.8792:17;249.1136:17;291.0817:16;300.1092:17;447.0976:20;559.9055:16;593.1665:25;762.0033:18;775.1891:27;776.0489:16;778.1841:24;
N_0555_888	6.745	169.086	-0.0220985					0.0392027	0.0361027	0.0635716	0.0462923	0.132285	0.129116	0.114054	0.125152	0.000795741	2.70351	04_FDDAn.TXT_2	6.751	169.085	1277	74.5899:18;119.9618:19;125.0902:31;125.0963:117;169.0840:29;1148.8561:30;
N_0555_413	2.603	315.071	-0.0221833					0.0236161	0.024493	0.0258211	0.0246434	0.0975636	0.10016	0.103297	0.10034	9.08232e-07	4.07169	04_FDDAn.TXT_5	2.622	315.072	1260	110.0332:24;151.0441:23;152.0077:18;152.0215:21;153.0117:37;153.0194:79;153.0491:17;314.1269:16;315.0651:34;315.0792:28;
N_0555_14	0.767	288.935	-0.0222781					0.133998	0.122759	0.138401	0.131719	0.195181	0.213116	0.223297	0.210531	0.000564074	1.59833	06_FDDAn.TXT_9	0.722	288.934	1530	114.9898:28;130.9683:20;158.9843:40;160.9814:21;174.9576:176;175.9668:16;177.2440:18;177.9666:16;199.9399:17;288.9266:28;
N_0555_563	3.552	385.185	-0.0224355					0.0236161	0.024493	0.0258211	0.0246434	0.101749	0.0987811	0.10573	0.102087	1.65298e-06	4.14256	06_FDDAn.TXT_5	3.548	385.176	1174	89.0202:17;115.0426:32;161.0476:35;175.0037:19;190.0210:27;195.0532:22;205.0541:16;205.1225:18;206.0599:20;207.1303:23;221.0925:27;223.0513:16;265.0675:17;385.1853:61;386.1739:19;386.1860:16;387.1170:47;389.1862:16;
N_0555_428	2.74	365.134	-0.0225136					0.0236161	0.024493	0.0258211	0.0246434	0.101267	0.0976229	0.109676	0.102855	1.36624e-05	4.17373	06_FDDAn.TXT_3	2.749	365.134	1461	101.0258:17;203.0696:24;203.0829:285;275.1049:55;275.1135:45;275.1255:20;276.1099:17;299.1000:16;318.8784:21;364.0372:24;
N_0555_786	5.053	587.252	-0.0225847					0.0236161	0.024493	0.0258211	0.0246434	0.108619	0.0976229	0.103459	0.103234	8.57144e-06	4.1891	06_FDDAn.TXT_5	5.048	587.252	1552	120.6546:16;143.0370:17;205.0602:17;214.1220:25;215.1372:21;230.1176:27;237.0618:22;257.1260:22;257.1447:18;258.1313:20;280.1196:38;301.1189:269;301.1361:16;302.1257:36;322.0549:42;475.1089:17;503.0725:21;543.2731:20;544.2722:25;569.2449:25;587.2642:48;587.2908:17;588.2539:17;588.2711:20;589.2650:28;591.1633:21;591.1780:19;
N_0555_688	4.156	1375.34	-0.0227596					0.0236161	0.024493	0.0258211	0.0246434	0.109692	0.0925487	0.113405	0.105215	0.000118494	4.26951	05_FDDAn.TXT_5	4.154	1375.34	1742	265.0549:20;369.0851:34;398.1104:17;505.0852:28;505.1074:26;506.0784:16;581.1526:25;664.1960:17;665.1886:35;799.1703:23;825.2534:44;826.2247:17;827.2299:18;974.6971:44;1029.6708:20;1074.7539:16;1289.3660:16;1331.3506:180;1332.3101:17;1332.3624:28;1332.4060:32;1333.3009:21;1333.3413:16;1336.3882:21;1345.5360:21;1375.3163:97;1375.3682:130;1375.4404:16;1376.3430:59;1376.3966:51;1377.3395:18;1377.407…
N_0555_785	5.037	411.201	-0.0230845					0.0236161	0.024493	0.0258211	0.0246434	0.106687	0.101815	0.111622	0.106708	4.65708e-06	4.33007	05_FDDAn.TXT_4	5.025	411.203	1109	103.0432:17;125.0198:19;149.0464:19;207.1312:76;210.0948:16;415.0565:16;
N_0555_279	1.171	115.003	-0.0230992		4		C00001183:Fumaric acid;C00007417:Maleate	0.259919	0.251592	0.276234	0.262582	0.346624	0.339639	0.355243	0.347169	0.000290119	1.32214	05_FDDAn.TXT_4	1.159	115.002	5060	71.0116:49;115.0026:22;
N_0555_695	4.232	505.135	-0.0231922					0.0449178	0.0451651	0.0552572	0.0484467	0.137652	0.128675	0.129622	0.131983	2.34888e-05	2.72429	05_FDDAn.TXT_3	4.234	505.134	2202	131.1919:17;133.0137:17;134.0479:20;149.0616:20;150.0309:40;165.0505:19;165.0583:18;193.0458:46;193.0551:35;194.0536:27;195.0726:30;234.0663:25;250.0534:17;256.1557:20;278.0943:20;389.1262:189;389.1436:19;396.9383:20;505.1231:50;507.1201:16;
N_0555_157	0.888	101.024	-0.0233521					0.0236161	0.024493	0.0258211	0.0246434	0.102715	0.11279	0.110486	0.108664	5.61195e-06	4.40946
N_0555_508	3.262	385.112	-0.0235562		4		C00013592:1-O-Sinapoyl-beta-D-glucose	0.0236161	0.024493	0.0258211	0.0246434	0.11801	0.106448	0.106108	0.110189	1.36379e-05	4.47132	05_FDDAn.TXT_2	3.254	385.113	1600	164.0485:24;205.0516:149;206.0505:20;217.0045:28;225.0715:35;226.0631:17;247.0447:17;247.0579:63;277.0717:30;325.0974:17;385.1147:20;386.1802:17;
N_0555_83	0.845	340.125	-0.0236841					0.0236161	0.024493	0.0258211	0.0246434	0.0978319	0.121174	0.117135	0.112047	0.000134346	4.54673
N_0555_870	6.317	459.108	-0.0237571					0.073021	0.0716175	0.0825243	0.0757209	0.160245	0.155921	0.17573	0.163965	0.000108984	2.16539	05_FDDAn.TXT_2	6.323	459.106	2304	54.7429:16;78.9540:16;96.9595:127;152.9959:25;389.1701:26;395.1042:38;459.1082:230;460.1031:17;461.1156:42;461.1799:16;462.1656:16;
N_0555_473	3.06	223.06	-0.0239281		4		C00034327:(E)-Sinapic acid;C00002776:Sinapic acid	0.0236161	0.024493	0.0258211	0.0246434	0.110175	0.11461	0.113135	0.11264	2.22657e-07	4.5708	04_FDDAn.TXT_7	3.075	223.059	1774	149.0281:57;155.0393:28;208.0342:21;
N_0555_416	2.64	179.055	-0.023932		4		C00001119:alpha-D-Galactopyranose;C00033848:Fructose;C00001117:D-Fructose;C00001122:D-Glucose;C00001126:alpha-D-Mannopyranose;C00001164:Myoinositol	0.0249386	0.024493	0.0258211	0.0250842	0.118171	0.102366	0.120595	0.113711	5.0938e-05	4.53315	06_FDDAn.TXT_4	2.648	179.055	1914	89.0237:104;101.0222:38;
N_0555_432	2.809	254.065	-0.024085					0.0236161	0.024493	0.0258211	0.0246434	0.108887	0.116155	0.116703	0.113915	2.1436e-06	4.62253	06_FDDAn.TXT_2	2.822	254.065	1525	67.0366:35;94.0272:47;124.0404:219;254.0606:24;746.2990:40;799.1030:18;805.9214:17;815.2029:38;868.2635:20;939.2675:18;985.2793:43;
N_0555_363	2.09	309.118	-0.0241572					0.0236161	0.024493	0.0258211	0.0246434	0.119781	0.110915	0.112541	0.114412	2.8192e-06	4.64271	05_FDDAn.TXT_2	2.105	309.119	2158	209.0067:19;309.1132:53;310.0837:22;
N_0555_738	4.546	501.162	-0.024453					0.0236161	0.024493	0.0258211	0.0246434	0.133305	0.116706	0.10373	0.117914	0.000203492	4.78479	05_FDDAn.TXT_3	4.544	501.161	1998	159.1190:25;161.0470:16;163.0491:17;179.1083:25;180.1157:16;323.1494:21;337.1999:18;385.1463:21;385.1652:33;501.1615:127;502.1587:48;503.9109:17;
N_0555_867	6.267	545.261	-0.0250128					0.0236161	0.024493	0.0258211	0.0246434	0.133734	0.11279	0.117892	0.121472	5.35277e-05	4.92919	06_FDDAn.TXT_3	6.287	545.26	1760	148.0869:20;245.1570:46;253.0846:20;254.0908:17;263.1644:206;309.2166:29;502.3175:26;545.2499:47;545.2846:16;546.2578:25;
N_0555_407	2.589	313.093	-0.0250303					0.0378802	0.0381111	0.045755	0.0405821	0.135344	0.13055	0.147568	0.13782	3.43531e-05	3.39609	06_FDDAn.TXT_2	2.591	313.092	2458	85.0258:19;102.0252:18;107.0494:20;109.0249:20;109.0313:27;110.0385:20;137.0041:18;151.0429:182;152.0152:39;153.0161:68;153.0584:18;159.0347:32;161.0412:16;228.9378:17;313.1046:21;314.0952:36;314.1821:29;315.0610:21;315.0745:75;593.1818:25;673.1969:31;724.2227:23;731.2410:21;825.0404:18;892.2585:18;958.1547:17;
N_0555_609	3.756	915.273	-0.0250442					0.0236161	0.024493	0.0258211	0.0246434	0.128689	0.109316	0.127189	0.121731	5.03158e-05	4.93972	05_FDDAn.TXT_6	3.748	915.274	1100	323.0458:41;431.1050:16;432.1093:16;446.0761:21;446.0887:21;447.0944:59;448.1078:20;468.0050:28;501.0262:20;593.0900:20;593.1472:512;594.1580:96;595.1622:85;915.2648:42;915.3085:26;916.2508:16;916.2755:17;1240.2147:19;
N_0555_281	1.226	601.131	-0.0250603					0.0236161	0.024493	0.0258211	0.0246434	0.129119	0.111742	0.123946	0.121602	2.41824e-05	4.93448	06_FDDAn.TXT_6	1.195	601.132	1158	96.9581:157;340.0267:17;601.1245:54;602.1266:20;
N_0555_10	0.748	516.896	-0.0251103					0.0528056	0.0521701	0.0559802	0.0536519	0.144628	0.154542	0.153297	0.150822	4.12138e-06	2.81113	04_FDDAn.TXT_8	0.763	516.898	2459	71.0008:19;116.9876:18;130.9626:28;130.9700:42;158.9756:16;159.9765:19;159.9841:47;160.9740:20;174.9566:146;174.9698:23;272.9573:60;273.9657:20;274.9557:18;288.9303:212;402.9126:21;402.9249:29;403.9078:23;403.9265:41;404.9085:16;404.9279:18;518.8973:70;518.9235:31;
N_0555_495	3.157	191.034	-0.0254527		4		C00002499:Scopoletin	0.0236161	0.024493	0.0258211	0.0246434	0.137222	0.125586	0.112378	0.125062	7.68556e-05	5.07488	04_FDDAn.TXT_5	3.19	191.033	1062	148.0148:18;176.0119:80;
N_0555_196	0.918	317.053	-0.0255432					0.0421783	0.0458509	0.0324313	0.0401535	0.124826	0.146434	0.152973	0.141411	0.000210577	3.52176
N_0555_532	3.391	205.051	-0.0256085		4 (No reference)		C00007397:3-Indolylmethylthiohydroximate	0.0236161	0.024493	0.0258211	0.0246434	0.118332	0.127296	0.131459	0.125696	6.76501e-06	5.10059	05_FDDAn.TXT_7	3.397	205.05	2599	119.0143:66;125.0680:33;174.9932:18;175.0066:35;190.0291:81;191.0282:28;205.0054:17;205.0477:40;207.8360:19;
N_0555_601	3.712	810.245	-0.0260828					0.04232	0.0535907	0.043741	0.0465506	0.161479	0.141856	0.151459	0.151598	4.78198e-05	3.25664	04_FDDAn.TXT_7	3.713	810.246	2074	111.1075:17;130.0876:17;172.0878:104;172.1004:392;173.0952:16;216.0804:16;216.0891:22;217.0956:20;593.1264:20;593.1415:16;595.1683:16;599.9792:17;617.2623:16;706.6463:28;810.2553:105;811.2679:17;812.2592:40;
N_0555_395	2.424	329.087	-0.0262204					0.0737295	0.0693152	0.0806135	0.0745527	0.172802	0.187083	0.183297	0.181061	1.93446e-05	2.42863	05_FDDAn.TXT_2	2.427	329.087	3340	108.0178:18;122.0291:17;140.1549:16;152.0081:78;153.0140:20;167.0333:395;180.0689:19;239.0819:16;257.0042:24;329.0836:52;
N_0555_568	3.567	1341.33	-0.0264222		4		C00007570:Cyanidin 3-O-[2-O-(2-O-(sinapoyl)-bata-D-xylopyranosyl) 6-O-(4-O-(beta-D-glucopyranosyl)-p-coumaroyl-bata-D-glucopyranoside] 5-O-[6-O-(malonyl) bata-D-glucopyranoside]	0.0236161	0.024493	0.0258211	0.0246434	0.139584	0.128289	0.128324	0.132065	4.72404e-06	5.35906	06_FDDAn.TXT_7	3.568	1341.33	1670	477.0706:19;725.1491:16;743.9266:18;869.1711:16;976.9454:19;1073.2754:46;1074.2985:19;1091.3011:16;1093.2588:18;1093.3037:16;1095.2821:32;1095.3230:16;1098.6537:19;1287.3412:20;1295.2933:16;1297.3444:341;1297.3860:48;1298.3043:40;1298.3540:21;1298.4005:18;1299.3530:41;1301.3463:20;1318.3499:29;1341.3492:100;1341.3990:64;1342.3558:169;1342.4884:17;1343.3506:109;1343.6439:16;1344.3534:54;1345.3413:…
N_0555_261	0.995	637.184	-0.0267188					0.0236161	0.024493	0.0258211	0.0246434	0.129709	0.134797	0.138757	0.134421	1.08674e-06	5.45464
N_0555_9	0.748	402.916	-0.026775					0.0871906	0.101058	0.0937306	0.0939931	0.197381	0.212619	0.204378	0.204793	2.4521e-05	2.17881	06_FDDAn.TXT_6	0.758	402.917	3158	114.9884:47;130.9674:45;158.9777:144;160.9773:38;174.9529:164;272.9557:37;284.9275:16;288.9368:202;289.9290:39;290.9278:18;290.9393:16;402.8982:18;402.9160:20;402.9286:20;404.9193:76;
N_0555_572	3.582	625.142	-0.0268095					0.025222	0.0300284	0.0334642	0.0295715	0.143018	0.136176	0.142	0.140398	2.08039e-06	4.74774	06_FDDAn.TXT_7	3.598	625.144	2176	145.0279:22;272.0343:23;300.0283:44;300.0397:51;301.0252:66;301.0404:32;301.0541:23;426.1970:25;625.1514:185;625.1838:17;626.1257:43;626.1531:111;627.1362:36;
N_0555_602	3.715	1484.39	-0.0268407					0.0236161	0.024493	0.0258211	0.0246434	0.139369	0.12873	0.13827	0.135456	2.7633e-06	5.49666	04_FDDAn.TXT_5	3.718	1484.38	754	288.5182:18;318.0915:22;364.3996:17;431.1020:59;447.0920:18;466.3409:26;593.1492:1540;593.3113:16;594.1536:369;595.1442:73;595.1744:60;719.9942:25;796.5140:16;1186.9084:16;1187.2732:95;1187.3120:121;1187.8226:61;1188.1732:18;1188.2845:42;1188.3248:126;1188.9053:17;1189.2733:24;1189.3429:41;1190.3062:18;1191.3099:18;1191.3380:18;1484.4067:41;1484.8488:25;1484.8890:28;1485.1240:31;1485.3846:20;1485…
N_0555_693	4.191	463.145	-0.0268735					0.0236161	0.024493	0.0258211	0.0246434	0.141462	0.154376	0.116865	0.137568	0.00025572	5.58234	04_FDDAn.TXT_7	4.194	463.146	1031	66.4164:16;71.0082:22;87.0075:16;89.0253:22;143.0310:16;152.0677:23;153.0668:16;179.0586:25;281.1235:21;293.0872:19;447.0609:20;449.1762:25;463.1459:120;464.1870:16;465.1478:42;466.1919:77;466.2080:28;
N_0555_200	0.927	308.099	-0.0268833					0.0537975	0.0545214	0.0594402	0.0559197	0.168348	0.171529	0.161946	0.167275	2.38281e-06	2.99133	06_FDDAn.TXT_11	0.97	308.1	2616	89.0241:16;101.0213:36;102.0202:23;110.0407:17;209.0265:17;246.0451:41;
N_0555_33	0.808	264.934	-0.0269538					0.0236161	0.024493	0.0258211	0.0246434	0.131212	0.144173	0.134108	0.136498	4.76691e-06	5.53891	04_FDDAn.TXT_11	0.806	264.934	1257	59.0113:42;112.9840:100;128.9552:16;180.9727:19;
N_0555_382	2.254	253.082	-0.0271341					0.0352352	0.0317429	0.0364078	0.034462	0.137866	0.152336	0.154	0.148067	1.41255e-05	4.29654	06_FDDAn.TXT_3	2.237	253.082	1880	94.0298:142;124.0434:16;176.6631:36;179.0761:24;
N_0555_89	0.85	225.061	-0.0272541					0.0296146	0.027971	0.03868	0.0320885	0.154073	0.148861	0.138324	0.147086	1.78732e-05	4.58376	04_FDDAn.TXT_6	0.851	225.062	2014	75.7684:19;84.4880:18;101.0215:41;114.9829:21;168.0406:16;179.0595:18;
N_0555_767	4.801	389.028	-0.0272878					0.0494049	0.0458019	0.0522619	0.0491562	0.160513	0.171695	0.159568	0.163925	5.96411e-06	3.33478	06_FDDAn.TXT_3	4.799	389.029	2530	96.9596:333;176.0375:16;266.1187:20;389.0296:53;389.0527:24;390.0257:21;
N_0555_822	5.466	223.097	-0.0274093					0.0236161	0.024493	0.0264408	0.02485	0.141623	0.139981	0.139135	0.140246	2.55829e-08	5.64373	06_FDDAn.TXT_5	5.469	223.096	1756	131.8793:19;135.1124:58;179.1056:120;181.2130:17;
N_0555_242	0.974	503.162	-0.0274172		4		C00001145:Raffinose	0.0236161	0.024493	0.0258211	0.0246434	0.132929	0.150019	0.138649	0.140532	1.07945e-05	5.70264
N_0555_175	0.897	89.0236	-0.0275657		4 (No MS/MS)		C00007413:Glyceraldehyde;C00001191:L-Lactic acid	0.0236161	0.024493	0.0258211	0.0246434	0.13851	0.151895	0.134919	0.141775	1.15432e-05	5.75304
N_0555_46	0.817	196.946	-0.0276434					0.0236161	0.024493	0.0258211	0.0246434	0.14012	0.140588	0.145405	0.142038	1.68031e-07	5.76373	05_FDDAn.TXT_9	0.813	196.947	1927	112.9843:141;113.9838:16;128.9545:16;
N_0555_107	0.861	487.176	-0.0277358					0.0236161	0.024493	0.0258211	0.0246434	0.141623	0.141415	0.145351	0.142796	6.43929e-08	5.79451	05_FDDAn.TXT_10	0.867	487.179	1604	145.0637:206;146.0416:23;295.9479:21;326.1045:32;488.0858:22;
N_0555_802	5.177	137.024	-0.0278422		4		C00000856:4-Hydroxybenzoic acid;C00000206:Salicylic acid	0.0323068	0.0386499	0.0398162	0.0369243	0.150907	0.169875	0.150108	0.156963	3.14638e-05	4.25095	06_FDDAn.TXT_2	5.185	137.024	3110	93.0318:83;93.0364:39;94.0392:16;137.0242:156;138.0263:20;186.2651:17;237.0176:19;
N_0555_668	4.058	1185.33	-0.0279828					0.0236161	0.024493	0.0258211	0.0246434	0.150961	0.129336	0.157892	0.146063	7.3818e-05	5.92706	04_FDDAn.TXT_5	4.066	1185.33	2017	431.1100:46;461.1170:21;482.4263:20;577.1572:572;578.1585:189;581.0944:17;593.1573:19;607.1615:179;607.1806:77;609.1745:17;981.3644:19;1156.3060:17;1185.3070:76;1186.3372:37;1187.3329:16;1190.4338:21;
N_0555_434	2.842	203.082	-0.0279923	L-Tryptophan	1		C00001396:L-Tryptophan;C00007643:2-Oxo-8-methylthiooctanoic acid	0.0885604	0.0820515	0.0997211	0.090111	0.217935	0.199382	0.219027	0.212115	5.94308e-05	2.35393	05_FDDAn.TXT_3	2.86	203.083	2159	203.0824:174;205.0847:46;
N_0555_781	4.959	587.251	-0.0280583					0.0236161	0.024493	0.0258211	0.0246434	0.149619	0.146489	0.140703	0.145604	7.30519e-07	5.90843	05_FDDAn.TXT_5	4.951	587.249	1340	205.0377:17;205.0484:38;214.1270:16;223.0565:132;232.0353:17;257.1202:48;257.1376:70;258.1205:18;301.1150:176;343.1007:20;367.0847:23;367.1003:47;368.1092:16;437.9050:30;587.1591:16;587.2335:40;587.2609:85;588.2626:46;589.1953:18;589.2712:18;590.2560:18;591.1816:60;
N_0555_795	5.12	617.26	-0.0281786					0.0236161	0.024493	0.0258211	0.0246434	0.153912	0.144614	0.141676	0.146734	2.63435e-06	5.95429	06_FDDAn.TXT_3	5.136	617.262	2111	162.0849:19;164.0751:34;253.1318:16;254.1039:24;267.1118:20;310.1509:17;349.1096:18;367.0954:30;376.2097:18;432.1951:18;447.0696:22;543.2927:19;550.5145:20;556.2910:38;573.2479:21;573.2708:161;574.2804:18;615.2591:17;617.2537:130;621.2663:21;651.1686:16;
N_0555_457	2.982	343.065	-0.0283017					0.0236161	0.024493	0.0258211	0.0246434	0.148599	0.143677	0.150811	0.147696	3.07948e-07	5.99331	06_FDDAn.TXT_4	2.985	343.067	2469	59.0140:25;89.0222:17;107.0489:18;181.0144:43;223.0240:22;239.0558:16;342.1019:16;343.0601:65;343.0736:260;344.0707:21;344.0821:16;346.0830:16;
N_0555_705	4.276	133.013	-0.0284611		4 (No MS/MS)		C00001192:L-(-)-Malic acid	0.0750992	0.0853826	0.0896509	0.0833776	0.21815	0.224974	0.18827	0.210465	0.000230056	2.52424	01_FDDAn.TXT_6	4.298	133.014	1231	115.0046:73;
N_0555_823	5.467	179.106	-0.0287852					0.0236161	0.024493	0.0289196	0.0256762	0.158742	0.145386	0.155892	0.15334	4.12516e-06	5.97206	06_FDDAn.TXT_5	5.453	179.107	1037	134.0592:53;134.9884:18;163.0423:27;179.1122:21;
N_0555_779	4.946	591.172	-0.0290724					0.0236161	0.024493	0.0258211	0.0246434	0.165289	0.163091	0.138054	0.155478	5.84921e-05	6.30911	06_FDDAn.TXT_3	4.963	591.172	2745	184.3153:29;190.0269:22;205.0499:35;206.0524:27;217.0743:20;223.0607:210;224.0649:22;257.1311:25;266.0686:17;277.0695:19;337.0974:17;367.1046:37;367.1140:19;368.1074:16;369.0905:16;503.2100:17;590.2666:24;591.1735:255;592.1792:39;593.1624:18;
N_0555_632	3.857	385.186	-0.0291136					0.0236161	0.024493	0.0258211	0.0246434	0.164377	0.139871	0.162811	0.155686	3.95903e-05	6.31756	05_FDDAn.TXT_5	3.867	385.186	2280	89.0224:20;119.0321:17;131.0324:20;179.0511:68;271.0873:16;275.0821:29;385.1926:44;387.1997:20;
N_0555_369	2.204	137.023	-0.0295416		4		C00000856:4-Hydroxybenzoic acid;C00000206:Salicylic acid	0.0296146	0.0261585	0.0293844	0.0283858	0.159332	0.168441	0.159568	0.162447	9.6848e-07	5.72281	06_FDDAn.TXT_2	2.189	137.023	2081	93.0332:70;94.0334:26;137.0263:20;138.0333:23;
N_0555_91	0.852	387.114	-0.0295577					0.0236161	0.024493	0.0258211	0.0246434	0.163572	0.158237	0.154703	0.158837	4.59402e-07	6.44543	04_FDDAn.TXT_5	0.85	387.113	2030	89.0239:51;101.0299:20;119.0305:17;125.0183:17;131.0455:21;160.0670:27;161.0428:16;161.0500:18;163.4768:19;179.0560:45;182.9891:38;250.0879:25;340.1236:24;341.1011:150;342.1054:41;387.1181:34;
N_0555_40	0.814	364.87	-0.0295933					0.0241357	0.024493	0.0258211	0.0248166	0.150209	0.170537	0.158649	0.159798	1.09465e-05	6.43917	06_FDDAn.TXT_6	0.813	364.869	3045	112.9822:224;112.9892:88;113.9831:63;196.9473:100;280.8977:17;280.9087:18;
N_0555_534	3.4	593.15	-0.0296207		4		C00005432:Quercetin 3,7-di-O-alpha-L-rhamnopyranoside;C00005178:Kaempferol 3-galactoside-7-rhamnoside	0.0236161	0.024493	0.0258211	0.0246434	0.161962	0.160719	0.155459	0.15938	1.74562e-07	6.46746	04_FDDAn.TXT_5	3.4	593.148	2158	270.0428:24;283.0254:16;285.0416:102;307.0671:31;339.0704:20;367.0909:16;431.1015:45;473.1117:17;593.0726:16;593.1470:325;594.1464:61;594.1741:57;595.1392:16;595.1890:25;597.1752:18;
N_0555_531	3.389	223.06	-0.0298317		4		C00034327:(E)-Sinapic acid;C00002776:Sinapic acid	0.0236161	0.024493	0.0258211	0.0246434	0.159708	0.165242	0.159027	0.161326	1.57484e-07	6.5464	06_FDDAn.TXT_6	3.412	223.061	1808	149.0240:59;163.0405:22;164.0463:40;223.0639:17;
N_0555_148	0.883	364.06	-0.0298853					0.0236161	0.024493	0.0258211	0.0246434	0.156166	0.16287	0.166757	0.161931	8.37837e-07	6.57097
N_0555_554	3.494	607.131	-0.0306925					0.0236161	0.024493	0.0258211	0.0246434	0.172266	0.166179	0.169405	0.169284	8.39412e-08	6.86933
N_0555_270	1.043	388.056	-0.0308288					0.0236161	0.0438425	0.0580459	0.0418348	0.180155	0.203133	0.190432	0.19124	0.000119582	4.57131	05_FDDAn.TXT_8	1.041	388.057	3397	96.9599:340;97.9562:16;98.9563:43;98.9621:19;109.7273:18;168.0664:16;192.9315:21;245.8437:34;256.9928:16;281.9779:16;291.0945:22;310.0015:17;389.0675:16;
N_0555_616	3.779	1247.33	-0.0308611					0.0236161	0.024493	0.0258211	0.0246434	0.179081	0.163367	0.170811	0.171086	2.8604e-06	6.94248	06_FDDAn.TXT_7	3.79	1247.33	1745	131.9689:17;306.0711:54;416.2292:18;460.1011:17;461.0948:21;464.1075:25;477.0793:17;477.1007:69;478.1193:25;610.1593:21;623.1615:902;624.1571:92;624.1753:147;625.1683:121;1043.2797:16;1247.3312:105;1248.2986:89;1248.3848:17;1249.2942:34;1249.4069:22;1250.3247:39;
N_0555_178	0.897	392.055	-0.0309098					0.0236161	0.024493	0.0258211	0.0246434	0.158044	0.178865	0.179243	0.172051	1.53153e-05	6.98162
N_0555_302	1.752	71.0133	-0.0314912					0.0255054	0.0338003	0.0397645	0.0330234	0.180799	0.186807	0.191027	0.186211	3.62827e-06	5.63875
N_0555_349	1.984	202.108	-0.0315534					0.0236161	0.024493	0.0258211	0.0246434	0.160674	0.186642	0.188541	0.178619	3.44136e-05	7.24814	05_FDDAn.TXT_4	1.988	202.107	2998	130.0868:511;131.0905:38;132.0894:16;162.0360:16;
N_0555_100	0.858	179.055	-0.031704		4		C00001119:alpha-D-Galactopyranose;C00033848:Fructose;C00001117:D-Fructose;C00001122:D-Glucose;C00001126:alpha-D-Mannopyranose;C00001164:Myoinositol	0.0253637	0.024493	0.0258211	0.0252259	0.173768	0.182119	0.182865	0.179584	3.94781e-07	7.11903	06_FDDAn.TXT_10	0.855	179.055	1152	81.0359:18;87.0106:17;97.0313:42;101.0279:21;113.0204:18;159.0308:21;161.0492:20;179.0552:70;
N_0555_448	2.931	179.069	-0.0320244		4		C00000614:Coniferyl alcohol	0.0236161	0.024493	0.0258211	0.0246434	0.181282	0.18427	0.180703	0.182085	1.30083e-08	7.38878	05_FDDAn.TXT_4	2.925	179.07	2500	84.9789:17;134.9861:16;145.0265:22;146.0390:32;158.3039:21;161.0585:120;164.0404:68;178.9743:16;179.0781:28;181.0678:16;
N_0555_255	0.984	940.209	-0.0325168					0.0236161	0.024493	0.0258211	0.0246434	0.16808	0.20556	0.191838	0.188492	5.84515e-05	7.6488	04_FDDAn.TXT_11	0.99	940.207	3211	96.9560:21;257.9995:16;372.0518:16;436.0396:965;436.0968:16;437.0266:66;437.0532:36;438.0380:105;438.0610:18;439.0344:47;439.0610:16;445.3583:49;601.1238:122;602.1205:18;619.1821:25;643.9416:23;717.1130:24;940.2150:206;943.1989:20;
N_0555_472	3.058	385.113	-0.0325922		4		C00013592:1-O-Sinapoyl-beta-D-glucose	0.0309371	0.0369354	0.0346519	0.0341748	0.191156	0.194749	0.206865	0.19759	2.7473e-06	5.78174	04_FDDAn.TXT_6	3.073	385.112	2765	70.0791:39;122.0343:17;149.0216:36;164.0473:30;164.0548:40;179.0683:17;193.0130:47;208.0398:20;209.0377:51;223.0614:340;226.0779:25;299.0783:19;385.1082:20;385.9971:16;
N_0555_170	0.893	391.072	-0.032878					0.0398167	0.0479573	0.047924	0.0452327	0.208544	0.210523	0.215568	0.211545	5.35766e-07	4.67682	05_FDDAn.TXT_10	0.904	391.068	3079	78.9597:26;96.9565:32;96.9615:104;131.0466:66;133.0540:17;176.9283:17;195.0542:19;203.0618:55;245.0702:18;246.0867:16;277.9817:23;293.0897:16;293.1047:75;294.0880:20;295.0879:17;300.3921:16;391.0709:43;
N_0555_610	3.76	181.014	-0.0334208					0.0338183	0.0358088	0.0350651	0.0348974	0.22094	0.189675	0.210919	0.207178	2.43075e-05	5.93678	06_FDDAn.TXT_6	3.767	181.016	1399	93.0316:59;180.8391:18;181.0076:134;181.0174:53;
N_0555_182	0.903	215.031	-0.0334557		4		C00007297:2-C-Methyl-D-erythritol 4-phosphate	0.0236161	0.024493	0.0258211	0.0246434	0.191371	0.204898	0.19373	0.196666	1.08292e-06	7.98047
N_0555_260	0.989	323.028	-0.0337204		4		C00007311:UMP	0.0236161	0.024493	0.0258211	0.0246434	0.182248	0.204456	0.214162	0.200289	2.48392e-05	8.12748	05_FDDAn.TXT_11	1.004	323.028	3294	96.9685:128;111.0165:17;150.9754:19;162.0690:20;185.0575:23;187.9662:23;321.0914:18;323.0148:65;323.0294:25;
N_0555_469	3.049	451.219	-0.0338507					0.0236161	0.024493	0.0258211	0.0246434	0.218364	0.19315	0.192216	0.201243	1.65208e-05	8.16622	04_FDDAn.TXT_3	3.048	451.216	2871	134.0439:22;179.0520:16;228.0455:19;328.0964:20;354.1090:38;451.2163:96;452.2260:55;
N_0555_126	0.873	132.029	-0.034058	L-Aspartic acid	1		C00001342:L-Aspartic acid	0.587757	0.609974	0.55252	0.583417	0.754642	0.78534	0.749946	0.763309	0.000428919	1.30834	06_FDDAn.TXT_4	0.863	132.03	5396	70.0297:43;88.0406:157;113.0368:150;114.0172:28;115.0028:99;131.0456:39;132.0286:157;134.5813:16;
N_0555_573	3.582	648.17	-0.0340745					0.0236161	0.024493	0.0258211	0.0246434	0.208705	0.193205	0.207405	0.203105	1.84678e-06	8.24176	05_FDDAn.TXT_4	3.586	648.167	3221	205.0439:16;205.0554:29;222.0840:19;223.0642:43;233.0693:19;246.0837:20;283.0277:54;284.0415:23;285.0400:17;291.0913:17;299.0626:17;363.3083:16;383.1678:16;465.1159:54;465.6112:17;465.6263:28;488.1038:22;491.0992:16;546.1364:48;567.6442:17;592.2722:27;648.1710:217;648.6729:73;648.6923:33;649.1773:21;725.1590:20;1091.3202:16;
N_0555_574	3.583	579.133	-0.0343756					0.0236161	0.024493	0.0258211	0.0246434	0.21171	0.203464	0.203027	0.206067	1.94477e-07	8.36195	05_FDDAn.TXT_5	3.596	579.134	2814	202.0518:16;231.0594:18;255.0333:23;271.0134:16;299.0151:20;299.0284:38;299.0410:17;300.0282:24;300.0653:31;301.0453:17;433.0800:33;434.0867:27;446.0885:65;447.1159:28;579.1115:38;579.1368:425;580.1404:105;582.1340:19;
N_0555_3	0.74	501.92	-0.0346253					0.0503968	0.0476634	0.050093	0.0493844	0.223033	0.238542	0.239459	0.233678	2.19679e-06	4.73182
N_0555_824	5.468	339.11	-0.0347448					0.0269224	0.024493	0.0327928	0.0280694	0.218579	0.204015	0.219189	0.213928	2.35028e-06	7.62139	06_FDDAn.TXT_2	5.473	339.107	4081	56.4886:18;114.7998:17;115.0021:37;133.0104:95;135.1066:23;179.1053:261;180.1100:21;201.1098:54;213.1174:22;223.0938:119;235.1264:16;247.1302:24;265.0458:22;279.1740:33;305.1653:16;339.1049:33;341.1900:23;343.0714:23;776.6060:17;
N_0555_345	1.969	161.044	-0.0349334		4		C00007411:1,6-Anhydroglucose	0.0274419	0.0292446	0.0335158	0.0300674	0.217023	0.210137	0.226432	0.217864	1.56673e-06	7.24585	05_FDDAn.TXT_6	1.96	161.045	2243	89.9369:20;99.0415:17;161.0442:106;162.0413:16;162.0502:29;1178.0160:16;
N_0555_188	0.908	307.114	-0.0350368					0.141366	0.157392	0.154823	0.151194	0.321885	0.383046	0.327568	0.344166	0.000330987	2.27632	06_FDDAn.TXT_9	0.909	307.115	6010	70.0302:19;96.9693:23;101.0250:34;109.0386:38;127.0497:50;128.0347:33;145.0624:249;146.0394:42;146.0469:48;146.0650:18;189.0538:17;200.0502:23;209.0387:24;217.0709:18;217.0845:61;218.0784:57;230.0706:19;247.0864:18;307.0477:18;308.0847:17;
N_0555_18	0.779	158.978	-0.035225					0.413329	0.43431	0.432865	0.426835	0.577063	0.630191	0.669135	0.625463	0.000978132	1.46535	06_FDDAn.TXT_3	0.754	158.978	10034	71.2689:18;99.0064:21;114.9890:667;114.9997:17;115.9900:21;116.9831:18;116.9908:18;130.9861:20;158.9764:17;159.9823:25;
N_0555_953	9.566	564.331	-0.0354679					0.0283865	0.0376212	0.0258211	0.0306096	0.311903	0.232861	0.168541	0.237768	0.00380329	7.76775	05_FDDAn.TXT_2	9.591	564.329	5104	224.0710:18;279.2325:590;280.2342:113;290.3841:18;295.3529:20;504.3097:368;505.3106:94;506.3047:48;506.3231:21;507.3273:17;564.3188:149;564.3364:173;565.3168:18;565.3338:21;566.3387:20;567.3528:20;
N_0555_459	2.992	327.107	-0.0361451					0.0236161	0.024493	0.0258211	0.0246434	0.222228	0.227842	0.225514	0.225195	1.73824e-08	9.13813	04_FDDAn.TXT_4	2.979	327.105	1810	111.0905:16;125.0220:54;165.0547:417;327.1099:50;
N_0555_946	8.912	562.315	-0.0364738					0.0236161	0.024493	0.0258211	0.0246434	0.346946	0.215267	0.181838	0.248017	0.00570261	10.0642	06_FDDAn.TXT_2	8.952	562.315	5455	171.9349:18;195.0016:21;224.0616:16;242.0760:19;255.0246:27;277.2155:584;277.3439:38;278.2143:28;278.2311:22;502.2919:393;502.3253:38;503.2831:39;503.3154:16;503.3383:21;504.2899:16;504.3177:27;505.5715:20;561.3299:25;562.3135:301;563.3167:39;563.3356:16;
N_0555_348	1.978	292.139	-0.0368475					0.0247969	0.0267953	0.0287647	0.0267857	0.228292	0.24152	0.236486	0.235433	4.12894e-07	8.78952	04_FDDAn.TXT_4	1.931	292.14	3202	101.0199:20;101.0246:28;128.0305:29;130.0861:567;131.0898:16;193.0614:16;202.1069:108;292.1394:29;
N_0555_43	0.815	280.908	-0.0373264					0.0383525	0.0269423	0.029591	0.0316286	0.222336	0.250896	0.267297	0.246843	4.63434e-05	7.80442	04_FDDAn.TXT_4	0.812	280.907	4403	112.9857:467;113.9881:27;126.0536:18;128.9552:17;196.9455:34;
N_0555_280	1.171	133.014	-0.0379097		4		C00001192:L-(-)-Malic acid	0.885367	0.928431	0.997418	0.937072	1.17076	1.1707	1.17384	1.17177	0.00099214	1.25046	05_FDDAn.TXT_2	1.157	133.014	16638	71.0119:50;72.9899:17;89.0213:69;96.9554:21;115.0026:743;116.0018:17;116.0123:21;118.6810:18;133.0120:247;134.0097:20;135.0290:16;
N_0555_881	6.63	287.222	-0.0384529		4		C00007440:10,16-Dihydroxy-hexadecanoate	0.0379747	0.0336534	0.0432245	0.0382842	0.261994	0.259886	0.275405	0.265762	1.09161e-06	6.94182	06_FDDAn.TXT_2	6.648	287.223	3113	149.1037:23;183.0206:20;245.1995:16;285.2013:17;287.2212:394;289.2233:34;290.1761:18;
N_0555_676	4.082	477.064	-0.0388909		4		C00000126:Neoglucobrassicin;C00000128:4-Methoxyglucobrassicin	0.226856	0.256148	0.287544	0.256849	0.504508	0.505598	0.475351	0.495152	0.000145705	1.92779	06_FDDAn.TXT_4	4.09	477.062	7649	95.9504:34;96.9585:513;98.9545:36;243.1225:25;405.0853:21;446.0398:19;446.0644:18;447.0528:20;447.0675:38;477.0643:282;477.2133:21;478.0587:52;478.0863:18;480.0640:99;480.2154:19;
N_0555_22	0.787	226.965	-0.0394543					0.0236161	0.024493	0.0258211	0.0246434	0.246914	0.27362	0.272216	0.26425	5.17128e-06	10.723	04_FDDAn.TXT_4	0.797	226.966	4207	114.9900:22;116.9918:25;158.9755:132;159.9765:22;
N_0555_654	4.001	431.191	-0.0395999					0.100557	0.112668	0.115162	0.109462	0.365783	0.338205	0.349838	0.351275	6.16675e-06	3.2091	04_FDDAn.TXT_6	4	431.191	5453	179.0544:20;179.0596:36;206.1194:17;389.1336:19;431.1970:232;432.1909:67;432.2085:65;433.1957:21;
N_0555_131	0.875	146.045	-0.0403189	L-Glutamic acid	1		C00001358:L-Glutamic acid;C00007459:O-Acetyl-L-serine	0.23328	0.238415	0.226193	0.232629	0.479661	0.489273	0.476162	0.481699	6.05646e-07	2.07067	05_FDDAn.TXT_6	0.878	146.045	6591	66.0360:31;71.0108:17;84.0459:25;89.0264:17;101.0695:25;102.0561:123;127.0453:16;127.0523:47;128.0327:197;143.5142:18;145.0583:50;146.0391:16;146.0456:39;
N_0555_746	4.627	415.198	-0.0403636					0.0236161	0.024493	0.0258211	0.0246434	0.280294	0.280735	0.263568	0.274865	7.97512e-07	11.1537	06_FDDAn.TXT_2	4.638	415.194	4465	71.0152:39;96.9638:33;149.0256:21;150.0365:27;179.0579:38;210.7618:28;415.1830:41;415.2043:34;416.0950:127;416.1152:37;416.1902:60;417.1966:20;417.2089:23;417.2554:26;418.1067:34;
N_0555_658	4.005	1444.4	-0.0406125					0.0236161	0.024493	0.0325862	0.0268984	0.290115	0.272903	0.278811	0.280609	8.16933e-07	10.4322	05_FDDAn.TXT_4	4.006	1444.4	3125	64.6949:30;236.2533:16;289.0785:25;377.3810:17;431.0623:17;431.0925:93;432.0999:52;454.3070:26;501.3773:28;559.9474:18;574.3480:16;577.1023:24;577.1572:3000;578.1591:512;578.1786:123;579.1736:150;580.1539:16;580.1776:18;606.3262:29;736.3395:18;985.6112:23;1155.3052:179;1155.3485:165;1155.7988:52;1155.8336:135;1156.2817:153;1156.3408:216;1156.8295:17;1157.2815:20;1157.3395:48;1158.3206:16;1159.352…
N_0555_161	0.89	259.02	-0.0419565		4		C00007391:alpha-D-Galactose 1-phosphate;C00007482:alpha-D-Glucose 1-phosphate;C00007389:D-Mannose 1-phosphate;C00007305:D-Fructose 6-phosphate;C00007307:D-Mannose 6-phosphate;C00007483:D-myo-Inositol 1-phosphate;C00007306:D-Glucose 6-phosphate	0.0236161	0.024493	0.0258211	0.0246434	0.263497	0.328333	0.300649	0.297493	6.54452e-05	12.0719	05_FDDAn.TXT_11	0.905	259.023	5322	78.9596:83;80.9630:19;96.9637:27;96.9690:67;138.9757:20;199.0074:29;241.0158:25;
N_0555_752	4.667	385.148	-0.042084					0.0236161	0.024493	0.0258211	0.0246434	0.307556	0.290001	0.292162	0.296573	5.24347e-07	12.0346	06_FDDAn.TXT_2	4.675	385.149	5012	85.0327:18;89.0249:24;113.0245:18;135.1171:33;161.0488:17;161.0928:57;161.1006:21;162.1030:17;177.1211:27;179.1030:104;203.1029:17;223.0986:269;224.1013:21;325.1230:20;341.0491:50;385.0760:20;385.1497:100;385.1681:19;386.1457:17;389.1294:16;
N_0555_337	1.929	130.087	-0.0422478		4 (Undistinguished)		C00001374:L-isoleucine;C00001377:L-Leucine	0.0401474	0.0361027	0.0503512	0.0422004	0.295481	0.325244	0.332757	0.317827	1.11657e-05	7.53138	06_FDDAn.TXT_2	1.956	130.087	4233	130.0881:232;330.0831:20;593.1393:20;
N_0555_689	4.158	665.172	-0.0423466					0.0236161	0.024493	0.0258211	0.0246434	0.310991	0.28636	0.303081	0.300144	1.46268e-06	12.1795	05_FDDAn.TXT_2	4.166	665.17	4259	137.0256:24;153.0162:25;165.0151:106;165.0229:34;166.0280:17;167.0246:17;187.0495:17;205.0412:57;206.0506:19;208.0375:21;223.0585:28;223.0680:26;224.0758:29;265.0718:24;307.0818:20;325.0934:17;355.1339:20;397.1173:18;401.0880:18;447.1266:33;457.1428:23;576.9681:18;584.1531:263;584.6264:44;584.6498:133;585.1426:57;585.6468:17;636.2247:18;665.1817:106;665.6843:85;666.1794:20;666.2930:22;717.1178:23…
N_0555_4	0.741	158.978	-0.0425718					0.355753	0.372196	0.372805	0.366918	0.618976	0.673929	0.650486	0.647797	3.81327e-05	1.76551	06_FDDAn.TXT_3	0.754	158.978	10034	71.2689:18;99.0064:21;114.9890:667;114.9997:17;115.9900:21;116.9831:18;116.9908:18;130.9861:20;158.9764:17;159.9823:25;
N_0555_791	5.094	734.293	-0.0427981		4		C00024666:N',N''-Bis(5-hydroxyferuloyl)-N'''-sinapoylspermidine	0.0236161	0.024493	0.0260277	0.0247123	0.32972	0.310187	0.281189	0.307032	1.84402e-05	12.4243	06_FDDAn.TXT_2	5.102	734.291	3954	151.0374:22;165.0524:17;165.0628:16;179.0725:35;191.0354:20;227.0568:21;247.0705:29;328.0862:39;331.1238:33;361.1588:20;362.1629:27;362.1912:16;374.1163:17;376.1806:33;388.1540:93;389.1620:16;402.1655:27;530.2319:28;536.1990:17;542.2527:69;554.1968:17;555.2287:23;568.2119:17;568.2268:17;570.2296:26;645.1956:20;658.3510:25;718.2559:52;733.8344:22;734.2216:16;734.2906:624;735.2960:208;738.3448:17;1…
N_0555_347	1.976	130.087	-0.0430676		4 (Undistinguished)		C00001374:L-isoleucine;C00001377:L-Leucine	0.0402418	0.0507495	0.0556703	0.0488872	0.316518	0.334124	0.355135	0.335259	9.30694e-06	6.85781	06_FDDAn.TXT_2	1.956	130.087	4233	130.0881:232;330.0831:20;593.1393:20;
N_0555_2	0.735	500.92	-0.0431147					0.085443	0.0880768	0.0945053	0.0893417	0.367447	0.391208	0.36773	0.375462	2.13409e-06	4.20253	05_FDDAn.TXT_6	0.736	500.919	5611	114.9874:122;116.9821:33;118.3543:28;158.9776:768;160.9802:41;161.9800:20;162.3390:16;198.9541:35;200.9532:16;228.9576:38;228.9692:27;229.9627:16;272.9582:730;273.9592:229;274.9535:151;274.9625:63;276.9702:18;386.9389:115;386.9575:27;387.9370:21;388.9395:126;389.9431:18;390.9279:37;500.9179:177;501.9219:134;502.9041:78;502.9220:58;503.9149:60;503.9310:18;
N_0555_538	3.44	431.192	-0.0432116					0.027867	0.0250808	0.0319149	0.0282876	0.337394	0.294689	0.31573	0.315937	1.05212e-05	11.1688	04_FDDAn.TXT_3	3.447	431.192	5459	89.0211:17;113.0245:31;143.0310:16;155.0831:38;179.0575:17;180.0562:16;295.0762:18;431.1936:256;432.1965:16;432.2130:25;433.1976:20;433.2134:18;434.0350:24;
N_0555_529	3.385	771.232	-0.0452056					0.0236161	0.024493	0.0258211	0.0246434	0.377482	0.322762	0.32027	0.340171	3.60089e-05	13.8038	04_FDDAn.TXT_4	3.392	771.229	3385	113.0296:32;165.0488:16;179.0438:20;179.0656:45;179.0791:17;181.0525:37;205.0511:334;206.0552:22;207.1997:17;223.0587:154;224.0580:16;224.0726:24;226.0614:27;247.0610:87;248.0544:17;248.0665:18;248.6985:30;265.0580:25;265.0733:25;266.0692:20;301.0362:22;385.1125:1746;386.0748:18;386.1125:192;387.1136:72;428.0974:36;429.0939:16;430.9497:17;441.1188:19;470.1139:25;581.1377:24;608.1691:17;734.2784:2…
N_0555_736	4.523	415.198	-0.045586					0.0236161	0.024493	0.0258211	0.0246434	0.366749	0.335337	0.330432	0.344173	4.8105e-06	13.9661	06_FDDAn.TXT_2	4.49	415.197	5801	161.0513:27;179.0608:17;415.1992:201;416.2186:17;1129.9408:27;
N_0555_633	3.857	431.191	-0.0461991					0.0236161	0.024493	0.0258211	0.0246434	0.379468	0.33258	0.347405	0.353151	9.37193e-06	14.3304	04_FDDAn.TXT_2	3.871	431.191	4714	59.0129:23;89.0234:60;107.0313:26;119.0369:26;144.9357:22;149.0447:16;161.0400:21;165.0890:24;179.0518:16;179.0601:21;223.1333:45;332.9852:16;385.1902:145;386.4833:20;431.1868:74;431.2086:17;483.1731:16;593.1521:21;594.1635:18;672.1558:23;706.1219:24;713.0964:16;739.2122:20;777.2532:21;787.2180:18;791.2294:16;820.2004:16;873.0847:16;919.2780:25;1345.3518:20;
N_0555_168	0.893	176.935	-0.0465932					0.0428396	0.0427648	0.03176	0.0391214	0.33675	0.413325	0.37373	0.374602	5.80381e-05	9.57535	06_FDDAn.TXT_8	0.908	176.936	6359	71.0118:109;72.0142:25;78.9536:45;78.9591:38;89.0260:24;95.0101:24;101.0238:94;113.0120:20;113.0231:17;132.0656:27;158.9236:59;161.0497:56;176.9326:118;661.1353:30;
N_0555_1	0.735	386.939	-0.0470707					0.151946	0.166014	0.173673	0.163877	0.487764	0.52606	0.503622	0.505815	5.84021e-06	3.08655	05_FDDAn.TXT_5	0.746	386.939	7688	105.7847:17;114.9781:23;114.9872:316;115.9907:16;116.9810:16;158.9784:882;159.9748:113;159.9826:26;160.9785:84;182.9758:20;196.8424:18;198.9581:49;198.9659:27;200.9588:16;272.9437:45;272.9613:573;273.9564:148;274.9567:164;275.9613:75;386.9387:102;387.9474:35;388.9258:31;578.8530:17;
N_0555_726	4.422	447.092	-0.0471174					0.0236161	0.024493	0.0258211	0.0246434	0.397231	0.355965	0.346324	0.366507	1.29121e-05	14.8724	04_FDDAn.TXT_2	4.422	447.093	4461	151.0032:44;178.9989:18;179.0068:25;228.0440:60;242.0276:21;245.0502:21;254.0279:20;255.0279:82;256.0331:20;271.0257:18;271.0351:16;272.0271:24;273.0268:23;299.0247:16;300.0137:32;300.0272:150;301.0209:70;301.0331:126;301.0467:45;302.0404:55;424.8243:19;447.0903:418;447.1153:32;448.0898:87;449.0974:34;1067.1248:18;
N_0555_187	0.907	405.084	-0.0478966					0.0236161	0.024493	0.0258211	0.0246434	0.3631	0.379516	0.388486	0.377034	6.00873e-07	15.2996	06_FDDAn.TXT_7	0.926	405.082	5485	96.9604:442;145.0625:19;174.8386:16;187.0770:22;201.0568:30;217.0880:20;223.0641:19;228.0834:27;255.1594:28;259.0178:19;290.1020:17;306.9326:18;307.1150:16;309.0973:24;333.0610:19;405.0733:24;405.0922:20;406.0532:35;406.0753:16;
N_0555_754	4.691	591.171	-0.048388					0.0236161	0.024493	0.0258211	0.0246434	0.42138	0.388451	0.348432	0.386088	3.40698e-05	15.667	06_FDDAn.TXT_2	4.698	591.171	6954	92.8199:16;97.2354:16;153.0473:30;153.0549:31;161.0435:19;164.0546:21;179.0700:43;188.2892:21;190.0217:25;204.0344:31;205.0410:94;205.0529:173;206.0407:17;207.0413:27;207.0483:34;208.0420:39;209.0451:42;223.0584:172;223.0733:19;224.0680:16;225.0685:16;233.0764:42;233.0861:21;236.0755:32;237.0742:25;242.0527:38;245.0838:17;252.0900:20;265.0712:22;277.0630:19;277.0730:16;278.0729:21;279.0785:27;295…
N_0555_268	1.018	115.003	-0.0485815		4 (No MS/MS)		C00001183:Fumaric acid;C00007417:Maleate	0.487861	0.504017	0.552107	0.514662	0.853064	0.904087	0.893676	0.883609	5.93525e-05	1.71687	05_FDDAn.TXT_4	1.036	115.003	10244	71.0134:20;99.9296:18;115.0025:95;
N_0555_613	3.767	1217.32	-0.0492547					0.0236161	0.024493	0.0258211	0.0246434	0.410379	0.374993	0.407135	0.397502	2.52577e-06	16.1302	05_FDDAn.TXT_5	3.782	1217.32	2799	302.3828:42;325.0616:18;446.0724:16;446.0951:59;447.0999:89;448.0943:25;449.1099:20;477.1041:16;552.0084:30;583.6021:16;593.1531:2217;593.3890:16;594.1431:288;594.1646:370;595.1613:171;596.1356:28;596.8860:17;602.7996:19;623.1425:46;623.1661:79;624.1747:18;625.1819:16;945.4785:17;948.7416:23;956.6698:16;971.2364:17;1099.3992:24;1217.3214:830;1218.3105:161;1218.3417:203;1219.3328:286;1219.3801:17;…
N_0555_623	3.818	609.147	-0.050032	Kaempferol 3-O-sophoroside	1		C00005428:Quercetin 3-O-beta-D-glucopyranosyl-7-O-alpha-L-rhamnopyranoside	0.0507746	0.0500147	0.0576844	0.0528246	0.450521	0.407589	0.457189	0.438433	8.21973e-06	8.2998	06_FDDAn.TXT_3	3.826	609.146	7771	223.0638:16;238.8283:22;255.0233:30;255.0334:34;283.0362:17;284.0309:319;285.0355:86;285.0506:43;302.0321:16;429.0882:33;608.0464:20;609.0611:23;609.1431:907;609.4009:17;610.1537:269;611.1423:79;612.1691:16;613.1474:25;
N_0555_208	0.944	513.115	-0.0500818					0.0236161	0.024493	0.0258211	0.0246434	0.384083	0.441178	0.407784	0.411015	1.00331e-05	16.6785	04_FDDAn.TXT_6	0.943	513.115	6518	96.9624:489;98.9625:20;280.0981:16;419.8040:16;513.1194:198;513.1552:16;514.1251:33;771.5309:29;
N_0555_417	2.641	379.124	-0.0512999					0.087663	0.0654943	0.10189	0.0850158	0.505689	0.456345	0.51373	0.491921	2.02512e-05	5.78623	05_FDDAn.TXT_3	2.63	379.124	4632	89.0225:28;101.0233:45;113.0214:17;143.0425:23;161.0371:22;179.0559:181;180.0606:20;291.1097:20;333.1124:28;378.0977:19;379.1088:62;381.1418:21;
N_0555_141	0.88	266.087	-0.0515807		4 (Not match)		C00007444:Adenosine	0.143869	0.156804	0.145373	0.148682	0.509177	0.597926	0.574054	0.560386	5.25969e-05	3.76902	05_FDDAn.TXT_4	0.876	266.088	9357	74.0249:36;96.9696:38;101.0209:37;101.0251:25;102.0291:20;104.0354:446;108.2420:16;111.0452:18;146.0509:18;162.0521:17;176.0538:249;206.0656:39;218.0590:16;265.0557:22;266.0801:16;
N_0555_499	3.177	609.143	-0.0521404				C00005428:Quercetin 3-O-beta-D-glucopyranosyl-7-O-alpha-L-rhamnopyranoside	0.0236161	0.024493	0.0258211	0.0246434	0.444671	0.427886	0.453514	0.442023	3.1929e-07	17.9368	06_FDDAn.TXT_3	3.19	609.148	7009	271.0324:24;273.0315:17;283.0150:50;299.0147:57;299.0281:47;300.0349:24;301.0129:29;301.0341:174;302.0397:21;303.0437:16;314.0330:17;343.0344:20;446.0958:17;447.0871:87;447.1003:34;461.0665:20;462.0679:40;462.0833:38;463.0829:150;501.1843:20;609.1467:893;609.3455:17;610.1279:62;610.1555:193;610.1915:18;611.1342:41;
N_0555_204	0.938	135.029	-0.053245					0.315417	0.335603	0.357416	0.336145	0.7672	0.776019	0.778486	0.773902	2.0489e-06	2.30228	06_FDDAn.TXT_5	0.942	135.029	12811	71.0156:21;75.0087:152;76.0085:20;88.0396:20;117.0181:56;135.0277:352;
N_0555_593	3.691	301.119	-0.053763					0.031929	0.0358088	0.0390415	0.0355931	0.495975	0.46335	0.479568	0.479631	6.64307e-07	13.4754	06_FDDAn.TXT_3	3.703	301.119	7371	160.0472:43;161.0483:196;162.0587:45;212.1140:29;271.0894:32;271.1057:61;283.1101:403;284.1121:75;285.1075:16;285.1212:16;285.3391:17;301.1152:201;302.1238:34;398.9010:39;
N_0555_213	0.946	194.929	-0.0557449					0.0236161	0.024493	0.0258211	0.0246434	0.535473	0.460206	0.514324	0.503334	1.42292e-05	20.4247	06_FDDAn.TXT_10	0.988	194.927	2670	96.9590:144;98.9523:20;179.9681:20;194.9303:16;196.9814:26;
N_0555_564	3.552	431.191	-0.0562201					0.0383525	0.0294896	0.0370275	0.0349565	0.550553	0.499035	0.512378	0.520655	3.23764e-06	14.8944	06_FDDAn.TXT_4	3.546	431.191	5449	101.0217:19;101.0298:17;153.0909:50;161.0392:18;161.0463:18;223.1350:39;385.1873:66;386.1972:21;387.1851:16;388.2133:22;431.1410:22;431.1935:377;432.1920:49;433.2115:103;
N_0555_32	0.808	112.985	-0.0562248		4 (Not match)		C00033849:Fumarate	0.0460514	0.0443323	0.0455484	0.0453107	0.512182	0.560146	0.521135	0.531154	2.52149e-06	11.7225	05_FDDAn.TXT_2	0.841	112.985	4581	91.9152:16;113.0390:24;114.0209:17;429.0465:18;
N_0555_582	3.623	825.246	-0.0565858					0.0236161	0.024493	0.0258211	0.0246434	0.517924	0.502234	0.528216	0.516125	1.69592e-07	20.9437	05_FDDAn.TXT_3	3.624	825.245	7125	101.9010:17;163.0361:22;191.0284:34;205.0472:95;205.0573:38;223.0616:113;224.0631:16;235.0559:31;237.0728:16;247.0640:24;247.0741:20;265.0796:99;265.0976:39;266.0794:23;290.0682:27;325.0937:16;337.0810:17;337.0939:20;352.1161:21;355.1081:38;367.1038:56;386.0919:37;397.1081:304;398.1145:67;422.1168:21;439.1183:58;439.1383:25;440.1235:16;472.1130:21;481.1329:18;488.0994:29;531.1587:29;574.1617:17;6…
N_0555_475	3.065	285.06	-0.0567413					0.0236161	0.024493	0.0258211	0.0246434	0.528926	0.51503	0.511946	0.518634	3.85817e-08	21.0455	05_FDDAn.TXT_3	3.058	285.061	5115	96.9569:50;108.0193:38;109.0240:100;109.0295:42;110.5122:20;152.0086:18;153.0123:67;153.0182:73;153.0252:48;154.0228:38;181.1341:19;285.0582:445;286.0232:22;286.0605:39;287.0627:16;287.1078:21;288.1045:16;
N_0555_730	4.465	415.196	-0.0569918					0.0236161	0.024493	0.0258211	0.0246434	0.551304	0.527274	0.493135	0.523904	3.89815e-06	21.2594	06_FDDAn.TXT_2	4.49	415.197	5801	161.0513:27;179.0608:17;415.1992:201;416.2186:17;1129.9408:27;
N_0555_246	0.976	341.108	-0.0574372		4 (Not match)		C00001142:Melibiose;C00001140:Maltose;C00001162:Galactinol;C00001152:Trehalose;C00001151:Sucrose	0.0375968	0.0304693	0.0400744	0.0360468	0.523881	0.557388	0.547243	0.542837	5.16343e-07	15.0592	04_FDDAn.TXT_6	0.984	341.107	9114	58.2415:19;59.0130:21;89.0245:86;97.0268:25;101.0248:32;113.0226:18;119.0305:27;119.0366:51;149.0450:16;161.0489:52;179.0591:77;180.0623:22;341.1111:269;
N_0555_292	1.659	191.019	-0.0589912		4 (Not match)		C00007619:Citric acid;C00001188:Isocitric acid	0.26195	0.28456	0.295084	0.280531	0.810025	0.831394	0.808	0.816473	8.32169e-07	2.91045	04_FDDAn.TXT_2	1.685	191.019	12571	85.0254:70;85.0339:43;87.0080:117;88.0136:19;111.0068:596;112.0127:84;129.0191:57;129.0235:29;130.9979:27;147.9396:17;154.9948:37;173.0072:19;173.0174:40;191.0195:200;192.0160:16;
N_0555_158	0.888	277.032	-0.0590334					0.0236161	0.024493	0.0258211	0.0246434	0.581571	0.543489	0.553892	0.559651	6.12765e-07	22.71	06_FDDAn.TXT_11	0.891	277.032	6131	74.0238:17;78.9574:61;78.9632:20;96.9584:72;96.9687:716;118.0494:20;190.0667:31;190.0750:20;242.9602:28;277.0295:51;901.9427:20;
N_0555_149	0.883	439.085	-0.0595912					0.0236161	0.024493	0.0258211	0.0246434	0.518783	0.582704	0.616811	0.572766	2.22607e-05	23.2422	05_FDDAn.TXT_9	0.882	439.085	5144	78.9602:18;96.9681:384;144.9031:33;151.9003:26;159.0291:21;217.0819:26;226.5431:18;348.0996:16;439.0746:68;439.0925:137;439.8951:18;439.9803:25;440.0878:48;442.1059:20;
N_0555_101	0.858	341.109	-0.0597877		4 (Not match)		C00001142:Melibiose;C00001140:Maltose;C00001162:Galactinol;C00001152:Trehalose;C00001151:Sucrose	0.0236161	0.024493	0.0258211	0.0246434	0.538693	0.61712	0.569459	0.575091	8.7663e-06	23.3365	04_FDDAn.TXT_3	0.863	341.107	9165	59.0129:17;71.0156:29;83.0106:22;89.0223:128;94.0287:30;101.0248:33;112.3567:25;113.0265:22;119.0336:49;142.0483:16;143.0350:38;160.0327:25;161.0413:40;177.0626:24;178.0694:19;179.0553:196;250.0885:88;323.1042:35;341.1076:125;341.1216:32;342.0984:72;
N_0555_190	0.91	165.04	-0.0625924					0.342717	0.369354	0.361444	0.357838	0.936299	1.02851	0.924919	0.963244	2.83437e-05	2.69184	05_FDDAn.TXT_4	0.916	165.04	13281	75.0089:20;76.0111:18;77.5953:17;101.0243:17;119.0313:26;129.0180:18;130.0187:25;165.0388:457;
N_0555_712	4.282	677.134	-0.0653367					0.252928	0.294259	0.311919	0.286369	0.973328	0.961502	0.903405	0.946079	9.33989e-06	3.30371	03_FDDAn.TXT_5	4.272	677.138	4524	115.0042:29;133.0132:262;134.0143:74;164.0414:26;178.0610:27;181.0522:17;188.0429:20;222.0477:105;223.0598:1093;224.0455:41;224.0563:50;224.0650:43;225.0643:16;234.2588:18;250.0901:17;339.0725:496;340.0665:23;340.0848:26;343.1169:40;357.1451:17;383.1129:17;397.0496:21;398.0529:28;399.1743:33;401.1356:20;426.9875:25;427.0941:178;427.1145:23;428.1040:54;446.1041:19;561.1176:22;677.1423:144;677.2444…
N_0555_782	5.002	403.045	-0.0660915					0.508029	0.466053	0.557736	0.510606	1.13207	1.23198	1.20314	1.18906	3.47023e-05	2.32873	04_FDDAn.TXT_2	5.006	403.046	18616	60.5281:16;79.9550:21;95.9545:55;96.9595:1299;97.0872:16;97.9483:28;98.9557:113;98.9627:19;178.0070:23;178.0164:74;194.0399:20;288.9967:16;359.1641:25;360.1898:18;403.0496:451;403.0794:30;404.0406:98;404.0725:17;405.0389:95;407.0336:17;904.0043:17;
N_0555_153	0.885	294.082	-0.0708555					0.113216	0.151024	0.131533	0.131924	0.777986	1.0102	0.959459	0.915883	0.000194707	6.9425	06_FDDAn.TXT_3	0.881	294.082	14262	72.0080:21;86.0252:18;88.0399:67;96.9588:37;96.9693:17;96.9747:21;111.0307:18;113.0331:96;113.0385:43;114.9998:17;131.0457:341;132.0292:848;133.0337:130;142.0493:21;155.0428:16;173.0580:69;174.0440:23;190.0604:17;195.0621:16;203.0666:176;204.0496:46;204.0555:81;204.0704:39;246.0641:62;276.0737:37;293.1073:49;294.0710:43;294.0858:157;295.0833:16;
N_0555_269	1.04	96.9595	-0.0737488		4 (In-source fragment)		C00007530:Sulfate	0.0280087	0.024493	0.0258211	0.0261076	0.835194	0.874249	0.872973	0.860805	1.6834e-07	32.9714	06_FDDAn.TXT_5	1.022	96.9596	11055	79.9569:33;96.9608:366;98.9678:21;100.8222:16;
N_0555_443	2.897	285.061	-0.0748767					0.311732	0.324385	0.351322	0.329147	1.19824	1.18289	1.19351	1.19155	1.33286e-07	3.62011	06_FDDAn.TXT_2	2.906	285.06	19783	108.0140:28;108.0219:217;108.8346:16;109.0242:44;109.0355:28;135.0046:16;151.0343:27;152.0103:307;152.0378:23;153.0177:282;154.9843:17;165.0183:46;232.8886:29;284.9276:17;285.0612:948;286.0623:58;286.0696:24;287.0511:20;287.0678:32;375.2914:80;1015.4550:24;
N_0555_195	0.918	245.041	-0.0769811		Not match		C00007582:2-(Indole-3-yl)-4,5-dihydro-1,3-thiazole-4-carboxylic acid	0.233752	0.223915	0.216536	0.224734	1.06236	1.21003	1.1393	1.13723	1.44848e-05	5.06032	06_FDDAn.TXT_3	0.939	245.042	17327	78.9558:135;152.9958:360;171.0054:226;245.0420:766;246.0416:75;248.0812:16;258.9989:21;
N_0555_699	4.271	679.151	-0.0788942					0.244993	0.273342	0.330407	0.282914	1.29183	1.17633	1.26941	1.24586	1.21838e-05	4.40365	06_FDDAn.TXT_4	4.275	679.15	14807	71.0139:17;114.9937:18;115.0057:55;133.0140:325;134.0132:44;135.0212:19;142.0858:16;150.6777:16;153.0534:39;163.0431:16;164.0490:54;165.0472:16;170.1274:27;178.0667:58;179.0638:40;179.3023:17;179.9362:19;190.0603:16;191.0613:16;206.0986:41;208.0311:35;222.0479:100;222.0580:52;222.9965:16;223.0331:33;223.0604:3306;223.1526:23;224.0520:70;224.0648:432;224.0815:30;225.0409:23;225.0634:46;250.0717:16…
N_0555_311	1.763	115.003	-0.079703		Not match		C00001183:Fumaric acid;C00007417:Maleate	0.179624	0.220731	0.249122	0.216492	1.20393	1.19133	1.19011	1.19512	5.93199e-07	5.52039	05_FDDAn.TXT_4	1.762	115.003	14274	71.0090:84;71.0154:56;71.0211:17;72.0187:17;75.0845:18;115.0021:272;116.9213:20;116.9308:30;
N_0555_603	3.717	1187.31	-0.0806643					0.0690535	0.0789164	0.0836088	0.0771929	1.09048	1.03513	1.10486	1.07683	6.62196e-07	13.9498	04_FDDAn.TXT_3	3.724	1187.31	13785	217.0595:20;283.0270:26;293.1799:20;307.8711:16;317.5691:19;340.8447:17;351.6398:16;403.5395:23;423.1938:20;430.0856:28;431.1014:189;432.0952:37;433.1176:39;443.3056:24;447.0649:23;447.0876:274;448.0743:16;448.0949:62;449.1184:18;555.0134:25;558.8878:16;569.6872:16;582.9180:18;585.9837:20;592.9257:18;592.9995:42;593.1002:23;593.1501:6083;593.2160:20;593.3260:22;594.1495:1199;594.1674:588;594.1990…
N_0555_237	0.97	601.131	-0.0815327					0.0236161	0.024493	0.0258211	0.0246434	0.91274	1.13755	1.11454	1.05495	6.7087e-05	42.8084	06_FDDAn.TXT_4	0.981	601.129	17191	96.9589:580;96.9713:22;97.9572:37;102.7062:17;229.0804:16;259.0255:20;334.0604:26;341.0844:22;353.4385:36;384.9923:17;577.9350:22;599.1030:40;601.1003:42;601.1312:1140;602.1320:222;603.1288:17;605.1220:32;
N_0555_671	4.07	607.165	-0.0816237					0.1425	0.132458	0.146767	0.140575	1.22191	1.10573	1.16681	1.16482	3.53997e-06	8.28608	04_FDDAn.TXT_3	4.077	607.167	17945	71.0111:19;161.0440:20;235.0950:38;241.0509:16;259.1478:18;270.0084:18;285.7209:20;292.6600:33;297.5393:16;298.0059:17;299.0237:76;300.0240:33;309.8727:16;313.0390:260;314.0407:123;315.0512:893;316.0464:57;316.0601:62;329.0209:16;329.0617:20;411.1878:16;421.7105:16;445.0802:17;446.0826:23;448.2264:19;450.8089:30;460.1069:343;461.0935:163;461.1100:663;462.1031:56;462.1219:109;462.2213:16;463.1321:…
N_0555_136	0.879	96.9688	-0.0827606		4 (In-source fragment)		C00007530:Sulfate;C00007408:Phosphate	0.11024	0.116587	0.108345	0.111724	1.13583	1.13722	1.21811	1.16372	1.35669e-06	10.416	05_FDDAn.TXT_3	0.915	96.9604	15025	75.0106:17;78.9596:44;79.6144:16;96.9587:530;96.9698:17;
N_0555_193	0.917	96.9607	-0.0856834		4 (In-source fragment)		C00007530:Sulfate;C00007408:Phosphate	0.0418477	0.0431077	0.0396612	0.0415389	1.13583	1.15256	1.21811	1.16883	7.38173e-07	28.1382	04_FDDAn.TXT_2	0.938	96.9596	17979	75.0092:16;78.9620:24;79.9513:16;96.9597:701;96.9716:39;97.9605:44;98.3301:16;98.9525:16;98.9646:16;104.2490:25;106.9638:16;118.0495:19;135.0275:101;146.0498:20;166.0397:20;615.0981:16;651.1703:19;727.2061:18;730.9646:22;801.2200:21;1056.1373:26;1489.7906:21;
N_0555_566	3.563	477.064	-0.0857372	Indolylmethyl glucosinolate + 1MeO	2	14	C00000126:Neoglucobrassicin;C00000128:4-Methoxyglucobrassicin	0.277725	0.31596	0.334693	0.309459	1.50354	1.39523	1.42627	1.44168	3.14925e-06	4.65871	04_FDDAn.TXT_2	3.57	477.064	23162	72.0159:27;74.9894:20;79.9568:20;87.8525:18;89.0107:18;89.0267:28;95.9513:178;96.9607:448;119.0389:28;195.0323:23;227.0257:19;259.0220:39;261.0056:18;274.9836:23;281.0170:16;290.9803:17;291.1060:20;300.0453:37;375.8668:44;396.9001:17;397.1093:30;477.0644:1744;478.0471:80;478.0704:323;479.0684:47;479.0832:44;480.0527:44;480.0724:37;481.0734:17;
N_0555_235	0.969	439.078	-0.0865169					0.0236161	0.024493	0.0258211	0.0246434	1.17253	1.18002	1.16605	1.17287	4.81316e-10	47.5937	05_FDDAn.TXT_4	0.976	439.077	18620	74.9910:16;77.9892:41;80.9588:28;96.9601:1240;96.9756:18;97.9320:16;97.9559:38;97.9668:29;98.9500:21;98.9662:22;119.0343:23;120.0466:20;217.0392:20;229.0225:21;292.9776:28;323.9981:24;341.1199:16;372.0411:26;374.0192:16;374.0485:29;375.0445:18;376.0438:20;406.7248:18;417.8655:29;424.0251:16;438.0373:239;439.0417:16;439.0876:202;440.0206:16;440.0411:18;440.0726:37;440.0971:24;441.0747:18;446.3201:…
N_0555_659	4.006	1155.32	-0.0914366					0.415549	0.451259	0.497573	0.454794	1.82044	1.6431	1.77541	1.74631	1.22691e-05	3.83979	05_FDDAn.TXT_3	4.018	1155.32	24397	153.9617:27;233.3544:23;281.4913:20;285.0376:113;285.0526:37;286.0331:17;286.0457:18;287.0598:18;298.7433:19;322.5874:27;343.8917:26;348.9208:28;351.8134:28;366.9631:17;387.5014:16;389.2475:18;415.6616:32;418.7993:43;428.9221:17;431.0986:976;431.1612:18;431.3343:17;432.0989:68;432.1153:88;433.6086:16;463.0826:33;475.0225:25;476.2277:39;530.4714:38;533.6199:26;553.6996:29;554.1656:22;557.1829:28;5…
N_0555_267	1.017	133.014	-0.0925044		4 (No reference)		C00001192:L-(-)-Malic acid	1.61137	1.69452	1.98069	1.76219	3.08195	3.13149	3.12686	3.11343	0.000139944	1.76679	06_FDDAn.TXT_2	0.999	133.014	35855	71.0114:150;72.0155:25;72.9909:18;82.8997:20;87.0028:27;87.0091:32;89.0241:153;90.0310:34;96.9590:98;115.0032:1828;116.0013:23;116.0079:51;116.3744:16;117.0116:20;133.0134:1159;134.0119:39;134.8973:20;135.0142:16;136.0178:21;144.0326:18;548.1824:19;586.9243:22;601.1137:32;601.1388:22;602.1490:22;637.1902:42;652.0927:18;683.1370:16;684.9473:23;749.0793:17;778.1317:17;778.1773:16;781.1966:16;871.27…
N_0555_5	0.741	272.958	-0.0954617					0.678443	0.711228	0.74938	0.713017	2.07266	2.1514	2.124	2.11602	7.00429e-07	2.9677	05_FDDAn.TXT_2	0.752	272.959	33334	70.9952:37;71.9978:22;72.9969:38;110.9734:16;111.9746:22;111.9812:16;112.9730:18;114.9884:1360;115.4842:16;115.9892:184;116.9851:81;116.9901:67;117.9954:23;158.9777:2492;159.9779:174;159.9848:62;160.9704:52;160.9771:114;184.4818:19;185.9709:18;198.9578:22;201.9644:21;228.9628:53;272.9585:451;273.9524:51;273.9659:125;274.9521:106;274.9622:35;275.9614:17;276.6284:19;
N_0555_617	3.78	623.161	-0.0958396					0.258549	0.223817	0.23838	0.240249	1.69523	1.58519	1.66946	1.64996	1.09981e-06	6.86771	06_FDDAn.TXT_3	3.786	623.162	21265	151.0028:18;154.5535:16;182.7242:34;203.0746:18;230.1260:23;271.0658:16;272.0439:25;274.0476:16;282.3593:32;300.0067:16;300.0222:26;300.0375:40;301.0230:30;309.6133:23;313.0067:16;313.0345:592;314.0459:75;314.0620:29;315.0490:610;315.1552:23;315.9046:16;316.0647:17;317.0530:18;357.0673:18;361.4086:41;375.6823:17;381.0564:22;418.9269:27;419.0937:24;419.3951:21;445.0691:20;460.0792:18;460.1032:174;…
N_0555_449	2.932	387.129	-0.102115					0.0991876	0.109484	0.117125	0.108599	1.70828	1.77966	1.64422	1.71072	1.09975e-06	15.7527	05_FDDAn.TXT_2	2.931	387.129	28374	130.0800:19;146.0403:53;161.0602:17;164.0463:43;179.0706:167;180.0788:35;207.0483:17;255.9939:36;284.6758:21;341.1196:16;343.1043:16;387.1281:384;387.1497:51;388.1360:75;389.0631:20;389.1296:20;391.1581:19;577.1094:16;660.8895:24;697.2355:16;793.1467:18;871.2903:27;905.2734:16;1005.3503:16;1191.4611:21;
N_0555_491	3.154	755.203	-0.103164	Quercetin, dHex, dHex, Hex	2	14	C00007402:Quercetin 3-O-[6''-O-rhamnosyl)glucoside] 7-O-rhamnoside;C00005234:Kaempferol 3-gentiobioside-7-rhamnoside	0.190676	0.21064	0.224489	0.208602	1.82151	1.83614	1.87205	1.84323	4.34778e-08	8.83614	04_FDDAn.TXT_2	3.142	755.204	28193	96.4626:16;198.6522:26;213.0542:20;273.0380:20;289.8220:17;299.0245:189;300.0115:28;300.0263:147;300.0457:28;301.0252:51;301.0361:43;301.0466:24;301.5586:16;314.4539:16;322.5564:17;343.0533:38;357.8211:25;445.0684:18;446.0428:25;446.0874:1267;447.0799:262;447.1020:99;447.7440:24;449.1029:17;459.7637:19;550.1307:34;571.5966:35;580.9316:19;609.1253:83;609.1422:230;609.1652:129;610.1379:35;610.1756:…
N_0555_139	0.879	333.058	-0.122032					0.103391	0.106594	0.0838153	0.0979334	2.15751	2.5163	2.50941	2.3944	2.10219e-05	24.4493	06_FDDAn.TXT_5	0.874	333.058	4111	78.9581:141;87.4199:16;96.9702:64;137.6923:16;152.9957:895;154.0022:26;154.0112:18;158.2777:16;171.0029:123;206.3850:23;241.0132:345;259.0208:26;316.0034:28;333.0587:2555;334.0593:194;334.0719:111;335.0602:38;335.0723:20;
N_0555_702	4.273	339.072	-0.125903	Sinapoyl malate	2	14	C00007349:Sinapoyl-(S)-malate	1.11019	1.1811	1.3223	1.20453	3.83128	3.62782	3.51	3.65637	1.31856e-05	3.03551	06_FDDAn.TXT_3	4.281	339.072	58918	71.0112:211;72.0173:25;88.4586:60;104.0241:42;107.0426:36;115.0023:456;115.5524:25;117.0349:25;119.0496:33;121.0028:18;121.0308:295;132.0263:26;133.0066:22;133.0139:35;135.0507:26;147.0460:149;149.0242:1714;149.0478:23;150.0148:20;150.0319:55;150.0405:26;151.0313:44;152.0485:16;154.3602:16;163.0373:74;164.0477:1890;165.0522:176;166.0590:17;175.4668:23;176.0838:17;178.0638:35;179.0557:16;179.0719:…
N_0555_660	4.008	577.155	-0.13005	Kaempferol-3-O-rhamnoside-7-O-rhamnoside	1		C00005189:Kaempferitrin	3.85868	4.05864	4.38365	4.10032	6.86804	6.51211	6.86778	6.74931	8.25641e-05	1.64604	06_FDDAn.TXT_2	4.006	577.155	93276	123.0129:41;135.5830:20;151.0071:17;161.9912:21;163.0033:18;163.6296:27;187.0326:18;189.0480:17;189.9419:16;190.0546:17;197.0490:29;197.0588:25;208.0031:20;211.0388:17;213.0635:22;214.0240:16;214.0617:20;215.0350:23;222.0859:16;235.7032:24;237.4812:16;239.0507:32;240.9775:23;243.0276:18;255.0162:47;255.0300:77;255.0448:16;256.9933:28;257.0340:93;257.0485:30;258.0535:18;262.3174:20;272.0698:20;279…
N_0555_550	3.485	609.146	-0.140106	Quercetin, dHex, Hex	2	14	C00005428:Quercetin 3-O-beta-D-glucopyranosyl-7-O-alpha-L-rhamnopyranoside	0.309465	0.341089	0.336191	0.328915	3.28287	3.3612	3.38151	3.34186	3.6449e-08	10.1603	05_FDDAn.TXT_2	3.481	609.145	50972	86.8447:24;150.9956:26;151.0046:61;178.9961:38;191.0430:18;229.0352:19;229.0489:20;230.6056:22;231.9138:22;233.0131:19;247.0416:19;271.0201:16;271.0334:45;272.0267:43;273.0400:27;295.2423:20;297.0620:52;298.0655:24;299.0187:1303;299.0442:20;300.0223:722;300.6224:23;301.0365:1100;302.0323:40;302.0458:93;302.5539:16;303.0277:26;303.0443:46;304.0468:25;322.1262:20;325.0617:31;339.8426:24;340.2576:17…
N_0555_513	3.3	739.21	-0.14671					2.11808	2.24566	2.4591	2.27428	5.5725	5.63163	5.59562	5.59992	2.53199e-06	2.46228	06_FDDAn.TXT_2	3.292	739.207	64634	116.9310:21;118.2640:16;151.0054:20;153.0921:25;163.0014:16;169.0143:26;177.0579:19;178.9939:76;255.0390:32;257.0408:38;265.0570:17;278.9529:20;283.0255:826;283.0484:36;284.0309:1401;285.0385:537;286.0386:103;286.0457:47;288.6242:17;291.8000:21;299.0474:18;300.7308:16;304.6573:17;309.0398:34;327.0404:19;327.0601:27;345.2072:16;354.0795:23;356.6725:18;359.1463:55;368.0456:22;372.7468:20;385.6069:1…
N_0555_604	3.719	593.151	-0.149311	Kaempferol-3-O-glucoside-7-O-rhamnoside	1		C00005432:Quercetin 3,7-di-O-alpha-L-rhamnopyranoside;C00005178:Kaempferol 3-galactoside-7-rhamnoside	1.55965	1.69007	1.81961	1.68978	5.16727	5.03298	5.18043	5.1269	1.31908e-06	3.03407	04_FDDAn.TXT_2	3.722	593.149	76205	100.9319:17;107.9826:16;119.6096:17;121.0294:31;152.4191:28;165.9894:33;166.1555:16;179.8781:18;181.7111:21;187.5995:22;207.9992:16;209.0912:18;214.0235:23;218.0894:34;243.0255:16;243.6900:17;253.0947:26;255.0288:98;256.0313:46;257.0388:35;258.0506:41;281.0454:29;283.0229:1936;283.1319:21;284.0247:207;284.0354:250;285.0132:16;285.0392:2432;286.0417:490;286.4186:16;286.5526:21;287.0425:73;288.4696…
N_0555_698	4.271	223.06	-0.159814	Sinapic acid	1		C00034327:(E)-Sinapic acid;C00002776:Sinapic acid	2.88726	3.01504	3.28372	3.06201	7.26559	7.42629	6.45659	7.04949	0.000122207	2.30225	05_FDDAn.TXT_2	4.278	223.061	106333	91.0545:21;93.0341:210;94.0358:30;104.0266:27;105.0328:26;117.0377:26;119.0470:18;121.0302:653;122.0291:19;122.0340:44;123.0082:23;132.0128:24;132.0234:44;133.0107:18;135.0432:95;137.0256:17;147.0367:39;147.0472:44;149.0238:1475;149.7648:16;150.0231:53;150.0311:147;152.0459:21;163.0371:186;164.0478:1668;165.0109:16;165.0191:20;165.0520:77;165.4927:19;165.7932:17;166.0149:22;169.8843:19;178.0636:1…
N_0555_528	3.385	385.114	-0.184352	1-O-Sinapoyl-beta-D-glucose	2	14	C00013592:1-O-Sinapoyl-beta-D-glucose	0.118411	0.0676007	0.0795807	0.0885308	5.3595	5.23556	5.30524	5.3001	9.41554e-09	59.8673	06_FDDAn.TXT_2	3.387	385.114	64525	59.0076:16;59.0132:29;83.0134:19;85.0238:16;89.0202:21;101.0236:43;113.0173:28;113.0291:66;119.0132:23;119.0322:84;119.0403:20;120.0212:16;125.3742:23;133.0312:34;134.0370:18;137.0995:23;140.7141:18;146.9952:24;147.0068:61;149.0220:20;149.0534:29;150.0323:23;151.6769:29;162.0326:54;163.0448:75;164.0411:22;164.0465:87;171.0084:27;175.0041:533;176.0074:84;176.0187:31;177.0549:109;178.0573:18;179.07…
																		32	34	35	36	42
